# Supplementary material for: Analysis of a global wheat panel reveals a highly diverse introgression landscape and provides evidence for inter-homoeologue chromosomal recombination
Source: Theor Appl Genet. 2024 Sep 28;137(10):236. doi: 10.1007/s00122-024-04721-x (PMC11438656; doi:10.1007/s00122-024-04721-x)
Supplement: Supplementary file 2 — Supplementary file2 (XLSX 14151 KB) [file 122_2024_4721_MOESM2_ESM.xlsx]

## Sheet: SupplementaryTables_Description
Article title:
Analysis of diverse wheat varieties reveals a highly diverse chromosomal introgression landscape and provides evidence for inter-homoeolog recombination
Authors:
Matthias Heuberger, Zoe Bernasconi, Esther Jung, Gerhard Herren, Victoria Widrig, Beat Keller, Javier Sánchez-Martín, Thomas Wicker
Supplementary Tables - Contents
Supplementary Table S1. Read coverage in genes.
Supplementary Table S2. List of unique introgressions bigger than 10 Mb in the WHEALBI panel.	0	0	0	0
Supplementary Table S3. Genes contained in the 5B introgression in Renan.
Supplementary Table S4. Phenotype of the Pamukale x Frisal cross F2 individuals. 0 indicates a fully resistant indivudual, while 100 a fully susceptible one.
Supplementary Table S5. Linkage map of the Pamukale x Frisal cross, and genotype of the F2 individuals.
Supplementary Table S6. List of all inter-homologous recombination events in the WHEALBI panel.
Supplementary Table S7. Primers used in this study.

## Sheet: S1_Read_coverage_in_genes
Supplementary Table S1. Read coverage in genes.
Gene ID	Chromosome	Start	End	Strand	Length	Reads counted in gene	Normalized count	Coverage
TraesCS1A03G0000200	Chr1A;Chr1A;Chr1A	40098;58474;70089	40731;58897;70338	-;-;-	1308	3	3.63154	0.286697
TraesCS1A03G0000400	Chr1A;Chr1A	70239;88242	70650;89245	+;+	1416	2	2.23637	0.176554
TraesCS1A03G0000600	Chr1A;Chr1A	95906;104224	96020;104903	+;+	795	1	1.99164	0.157233
TraesCS1A03G0000800	Chr1A;Chr1A	102794;120734	104077;122504	+;+	3055	6	3.10969	0.245499
TraesCS1A03G0001000	Chr1A;Chr1A;Chr1A	149490;151959;154436	149767;151964;154559	-;-;-	408	1	3.88076	0.306373
TraesCS1A03G0001200	Chr1A	162313	162609	+	297	0	0	0
TraesCS1A03G0001300	Chr1A;Chr1A	169592;169927	169818;169969	-;-	270	0	0	0
TraesCS1A03G0001400	Chr1A	180175	180552	-	378	1	4.18876	0.330688
TraesCS1A03G0001500	Chr1A;Chr1A	233818;242206	233958;245051	+;+	2987	3	1.59024	0.125544
TraesCS1A03G0001700	Chr1A;Chr1A;Chr1A	269472;278522;288278	270257;280128;289602	-;-;-	3718	8	3.40689	0.268962
TraesCS1A03G0001800	Chr1A	270605	272936	-	2332	2	1.35793	0.107204
TraesCS1A03G0002100	Chr1A	287697	287957	+	261	0	0	0
TraesCS1A03G0002200	Chr1A;Chr1A	294611;303957	295669;305428	-;-	2531	4	2.50233	0.19755
TraesCS1A03G0002400	Chr1A;Chr1A	297266;297426	297317;297652	+;+	279	2	11.3502	0.896057
TraesCS1A03G0002800	Chr1A	326099	326518	+	420	0	0	0
TraesCS1A03G0002900	Chr1A	337960	338256	+	297	3	15.9934	1.26263
TraesCS1A03G0003200	Chr1A	403455	403751	+	297	0	0	0
TraesCS1A03G0004000	Chr1A;Chr1A	1142826;1143859	1143148;1144427	+;+	892	68	120.704	9.52915
TraesCS1A03G0004200	Chr1A;Chr1A;Chr1A;Chr1A;Chr1A;Chr1A;Chr1A;Chr1A;Chr1A;Chr1A;Chr1A;Chr1A;Chr1A;Chr1A;Chr1A;Chr1A;Chr1A;Chr1A;Chr1A;Chr1A;Chr1A;Chr1A;Chr1A;Chr1A;Chr1A;Chr1A;Chr1A;Chr1A;Chr1A;Chr1A;Chr1A;Chr1A;Chr1A;Chr1A;Chr1A;Chr1A;Chr1A;Chr1A;Chr1A;Chr1A;Chr1A;Chr1A;Chr1A;Chr1A;Chr1A;Chr1A;Chr1A;Chr1A;Chr1A;Chr1A;Chr1A;Chr1A;Chr1A;Chr1A;Chr1A;Chr1A;Chr1A;Chr1A;Chr1A;Chr1A;Chr1A;Chr1A;Chr1A;Chr1A;Chr1A;Chr1A;Chr…	1157430;1157430;1157430;1157430;1157430;1157430;1157430;1157489;1157490;1157530;1158322;1158322;1158322;1158322;1158322;1158322;1158322;1158322;1158322;1158322;1158628;1158628;1158628;1158628;1158628;1158628;1158628;1158628;1158628;1158628;1158771;1158771;1158771;1158771;1158771;1158771;1158771;1158771;1158771;1158771;1158915;1158915;1158915;1158915;1158915;1158915;1158915;1158915;1158915;1158915…	1158209;1158209;1158209;1158203;1158209;1158209;1158209;1158200;1158200;1158203;1158363;1158360;1158363;1158363;1158363;1158360;1158363;1158363;1158360;1158360;1158695;1158695;1158695;1158695;1158695;1158695;1158695;1158695;1158695;1158695;1158813;1158813;1158813;1158813;1158813;1158813;1158813;1158813;1158813;1158813;1158946;1158946;1158946;1158946;1158946;1158946;1158946;1158946;1158946;1158946…	-;-;-;-;-;-;-;-;-;-;-;-;-;-;-;-;-;-;-;-;-;-;-;-;-;-;-;-;-;-;-;-;-;-;-;-;-;-;-;-;-;-;-;-;-;-;-;-;-;-;-;-;-;-;-;-;-;-;-;-;-;-;-;-;-;-;-;-;-;-;-;-;-;-;-;-;-;-;-;-;-;-;-;-;-;-;-;-;-;-;-;-;-;-;-;-;-	2093	134	101.371	8.00287
TraesCS1A03G0004300	Chr1A;Chr1A;Chr1A;Chr1A;Chr1A;Chr1A;Chr1A;Chr1A	1161721;1162812;1163203;1163745;1163923;1165519;1165767;1165946	1162713;1162928;1163268;1163837;1164061;1165659;1165805;1166114	-;-;-;-;-;-;-;-	1757	173	155.902	12.3079
TraesCS1A03G0004400	Chr1A;Chr1A;Chr1A;Chr1A;Chr1A;Chr1A;Chr1A;Chr1A;Chr1A;Chr1A;Chr1A;Chr1A;Chr1A;Chr1A;Chr1A;Chr1A;Chr1A;Chr1A;Chr1A;Chr1A;Chr1A	1168201;1168622;1169423;1169869;1170031;1170247;1170384;1170977;1171821;1172030;1172214;1172566;1172934;1173173;1173313;1173669;1173924;1174078;1174506;1174686;1174888	1168511;1168684;1169757;1169953;1170108;1170306;1170488;1171087;1171862;1172140;1172401;1172849;1173055;1173215;1173404;1173717;1173994;1174197;1174594;1174731;1175228	+;+;+;+;+;+;+;+;+;+;+;+;+;+;+;+;+;+;+;+;+	2746	208	119.933	9.46832
TraesCS1A03G0004500	Chr1A;Chr1A;Chr1A	1186689;1187103;1188163	1186918;1187308;1188709	+;+;+	983	84	135.302	10.6816
TraesCS1A03G0004900	Chr1A;Chr1A;Chr1A;Chr1A;Chr1A;Chr1A	1207566;1208324;1208609;1209077;1209398;1210401	1208243;1208511;1208853;1209248;1209831;1210657	-;-;-;-;-;-	1974	185	148.389	11.7148
TraesCS1A03G0005000	Chr1A	1226759	1227184	-	426	6	22.3007	1.76056
TraesCS1A03G0005200	Chr1A;Chr1A;Chr1A;Chr1A;Chr1A;Chr1A;Chr1A;Chr1A;Chr1A;Chr1A;Chr1A	1230199;1231164;1231552;1231864;1232185;1232590;1232794;1232963;1233331;1233539;1235347	1231055;1231450;1231743;1232088;1232388;1232698;1232882;1233239;1233441;1234887;1236314	-;-;-;-;-;-;-;-;-;-;-	4668	413	140.086	11.0593
TraesCS1A03G0005600	Chr1A;Chr1A;Chr1A;Chr1A;Chr1A;Chr1A;Chr1A;Chr1A;Chr1A;Chr1A;Chr1A;Chr1A;Chr1A;Chr1A;Chr1A;Chr1A;Chr1A;Chr1A;Chr1A;Chr1A;Chr1A;Chr1A	1334686;1335396;1335769;1335967;1336574;1336821;1337033;1337238;1340149;1340348;1341342;1341705;1342920;1343177;1343534;1343667;1343885;1344283;1344949;1345233;1345663;1345909	1335231;1335577;1335880;1336130;1336726;1336959;1337133;1337813;1340234;1340920;1341596;1341832;1343074;1343445;1343563;1343742;1344018;1344559;1345116;1345518;1345835;1346171	-;-;-;-;-;-;-;-;-;-;-;-;-;-;-;-;-;-;-;-;-;-	4846	551	180.03	14.2128
TraesCS1A03G0006700	Chr1A;Chr1A	1570115;1571002	1570535;1571372	-;-	792	2	3.99836	0.315657
TraesCS1A03G0007600	Chr1A	1938410	1941394	+	2985	2433	1290.55	101.884
TraesCS1A03G0007700	Chr1A;Chr1A;Chr1A;Chr1A	1946022;1946389;1946658;1946897	1946292;1946585;1946803;1947181	+;+;+;+	899	50	88.0617	6.95217
TraesCS1A03G0007800	Chr1A;Chr1A;Chr1A	1946792;1946897;1947458	1946803;1947176;1947917	+;+;+	752	20	42.1104	3.32447
TraesCS1A03G0007900	Chr1A;Chr1A;Chr1A;Chr1A;Chr1A	1963897;1964248;1964569;1964807;1965200	1964152;1964472;1964714;1965093;1965450	+;+;+;+;+	1165	0	0	0
TraesCS1A03G0008100	Chr1A	2058764	2060237	-	1474	0	0	0
TraesCS1A03G0008200	Chr1A	2058764	2060237	-	1474	0	0	0
TraesCS1A03G0008300	Chr1A	2058909	2060171	-	1263	0	0	0
TraesCS1A03G0008400	Chr1A	2058909	2060171	-	1263	0	0	0
TraesCS1A03G0008500	Chr1A	2058909	2060171	-	1263	0	0	0
TraesCS1A03G0008600	Chr1A	2058909	2060171	-	1263	0	0	0
TraesCS1A03G0009000	Chr1A;Chr1A;Chr1A;Chr1A;Chr1A;Chr1A;Chr1A;Chr1A;Chr1A;Chr1A	2567417;2567417;2567677;2567677;2568133;2568133;2568429;2568429;2570536;2577205	2567578;2567578;2567929;2567929;2568355;2568355;2568552;2568552;2570571;2577225	+;+;+;+;+;+;+;+;+;+	819	8	15.4662	1.221
TraesCS1A03G0009200	Chr1A;Chr1A	2579251;2580569	2580457;2580660	+;+	1299	52	63.3828	5.00385
TraesCS1A03G0009700	Chr1A;Chr1A;Chr1A;Chr1A	2599654;2603957;2604501;2608104	2599977;2604419;2606059;2609145	-;-;-;-	3388	181	84.5887	6.67798
TraesCS1A03G0009800	Chr1A;Chr1A;Chr1A;Chr1A;Chr1A;Chr1A;Chr1A;Chr1A;Chr1A;Chr1A;Chr1A;Chr1A;Chr1A;Chr1A;Chr1A;Chr1A;Chr1A;Chr1A;Chr1A;Chr1A;Chr1A;Chr1A;Chr1A	2632156;2632280;2632530;2632701;2634308;2634471;2634637;2634772;2634913;2635069;2637938;2638554;2638709;2640534;2643660;2643973;2644206;2644546;2644717;2644996;2645169;2645278;2645533	2632159;2632420;2632593;2632806;2634378;2634534;2634702;2634819;2634975;2635125;2638084;2638622;2638800;2640612;2643822;2644103;2644468;2644633;2644851;2645106;2645219;2645364;2645682	+;+;+;+;+;+;+;+;+;+;+;+;+;+;+;+;+;+;+;+;+;+;+	2250	17	11.9631	0.944444
TraesCS1A03G0010100	Chr1A;Chr1A;Chr1A;Chr1A;Chr1A;Chr1A;Chr1A;Chr1A;Chr1A;Chr1A;Chr1A;Chr1A;Chr1A;Chr1A;Chr1A;Chr1A;Chr1A;Chr1A;Chr1A;Chr1A;Chr1A;Chr1A;Chr1A	2702309;2702544;2702675;2702823;2705955;2706204;2706357;2708140;2713239;2713559;2713795;2714135;2714305;2714584;2716609;2716950;2717119;2717312;2724132;2724472;2724646;2724939;2725135	2702455;2702591;2702737;2702879;2706113;2706272;2706448;2708218;2713401;2713689;2714057;2714222;2714439;2714694;2716871;2717037;2717238;2717422;2724394;2724565;2724798;2725034;2725215	+;+;+;+;+;+;+;+;+;+;+;+;+;+;+;+;+;+;+;+;+;+;+	2874	194	106.879	8.43772
TraesCS1A03G0010400	Chr1A	3066928	3068553	-	1626	14	13.6328	1.07626
TraesCS1A03G0010900	Chr1A	3089925	3090365	-	441	0	0	0
TraesCS1A03G0011000	Chr1A;Chr1A	3105946;3107698	3106751;3108798	+;+	1907	13	10.7937	0.852124
TraesCS1A03G0011100	Chr1A;Chr1A;Chr1A;Chr1A;Chr1A	3134034;3135379;3135867;3136619;3141344	3135286;3135528;3136340;3137221;3141665	-;-;-;-;-	2802	2	1.13016	0.089222
TraesCS1A03G0011500	Chr1A;Chr1A;Chr1A	3196818;3197271;3197522	3197096;3197381;3197822	+;+;+	691	4	9.16556	0.723589
TraesCS1A03G0012100	Chr1A	3281811	3283241	-	1431	4	4.42586	0.349406
TraesCS1A03G0012500	Chr1A;Chr1A;Chr1A;Chr1A;Chr1A	3295315;3295565;3295958;3296286;3297058	3295476;3295817;3296177;3296421;3297312	+;+;+;+;+	1026	6	9.25936	0.730994
TraesCS1A03G0012700	Chr1A;Chr1A;Chr1A	3341113;3341649;3343908	3341552;3343607;3344810	-;-;-	3302	35	16.7829	1.32495
TraesCS1A03G0012900	Chr1A;Chr1A;Chr1A;Chr1A;Chr1A	3377845;3378447;3380611;3383577;3384008	3377995;3379474;3382225;3383628;3384475	+;+;+;+;+	3314	134	64.022	5.05432
TraesCS1A03G0013000	Chr1A	3397757	3421936	+	24180	51	3.33957	0.263648
TraesCS1A03G0013100	Chr1A;Chr1A	3442853;3443255	3443161;3443320	-;-	375	110	464.449	36.6667
TraesCS1A03G0013200	Chr1A;Chr1A;Chr1A;Chr1A	3453009;3453245;3453450;3471128	3453164;3453298;3453596;3471508	+;+;+;+	738	0	0	0
TraesCS1A03G0013400	Chr1A;Chr1A;Chr1A;Chr1A;Chr1A;Chr1A;Chr1A;Chr1A	3543536;3544552;3545589;3547436;3547670;3548505;3548714;3549007	3543986;3544671;3545717;3547487;3547733;3548613;3548916;3549092	-;-;-;-;-;-;-;-	1214	4	5.21697	0.411862
TraesCS1A03G0013600	Chr1A;Chr1A;Chr1A;Chr1A;Chr1A;Chr1A;Chr1A;Chr1A	3563033;3564163;3565480;3567113;3567359;3567579;3567822;3568128	3563562;3564282;3565623;3567164;3567422;3567738;3568018;3568128	-;-;-;-;-;-;-;-	1268	5	6.24349	0.492902
TraesCS1A03G0013800	Chr1A;Chr1A;Chr1A;Chr1A;Chr1A;Chr1A;Chr1A	3736743;3738811;3740063;3741977;3742192;3743124;3743321	3737027;3738930;3740191;3742028;3742255;3743223;3743503	-;-;-;-;-;-;-	933	17	28.8499	2.2776
TraesCS1A03G0013900	Chr1A;Chr1A;Chr1A;Chr1A;Chr1A;Chr1A	3747551;3747928;3748877;3749118;3749324;3750220	3747664;3748011;3749038;3749171;3749470;3750600	+;+;+;+;+;+	942	3	5.04252	0.398089
TraesCS1A03G0014300	Chr1A;Chr1A;Chr1A	3927688;3928672;3930314	3928588;3928818;3931188	+;+;+	1923	0	0	0
TraesCS1A03G0014400	Chr1A;Chr1A;Chr1A	3927688;3928672;3930314	3928588;3928818;3931514	+;+;+	2249	1	0.704024	0.0555803
TraesCS1A03G0014500	Chr1A;Chr1A;Chr1A	3935056;3936162;3936672	3935117;3936171;3938039	+;+;+	1440	152	167.131	13.1944
TraesCS1A03G0014600	Chr1A	3968199	3969779	+	1581	9	9.01338	0.711575
TraesCS1A03G0014800	Chr1A;Chr1A;Chr1A;Chr1A;Chr1A;Chr1A	3971915;3972448;3972881;3973105;3973263;3974111	3971965;3972596;3972992;3973176;3973356;3974133	-;-;-;-;-;-	501	93	293.915	23.2036
TraesCS1A03G0014900	Chr1A;Chr1A	3975641;3978689	3978605;3979278	+;+	3555	65	28.9501	2.28551
TraesCS1A03G0015100	Chr1A;Chr1A	4006353;4007048	4007032;4007991	+;+	1624	207	201.819	15.9329
TraesCS1A03G0015200	Chr1A	4012863	4014009	-	1147	2	2.76085	0.21796
TraesCS1A03G0015300	Chr1A	4067490	4068655	-	1166	0	0	0
TraesCS1A03G0015500	Chr1A	4087064	4088265	-	1202	2	2.63453	0.207987
TraesCS1A03G0015600	Chr1A	4110192	4111500	+	1309	2	2.41917	0.190985
TraesCS1A03G0015700	Chr1A;Chr1A;Chr1A;Chr1A	4112376;4113379;4114175;4115016	4113282;4113439;4114467;4115274	-;-;-;-	1520	138	143.752	11.3487
TraesCS1A03G0016000	Chr1A;Chr1A;Chr1A;Chr1A;Chr1A;Chr1A;Chr1A;Chr1A;Chr1A;Chr1A;Chr1A;Chr1A;Chr1A;Chr1A;Chr1A;Chr1A;Chr1A;Chr1A;Chr1A;Chr1A;Chr1A;Chr1A;Chr1A;Chr1A;Chr1A;Chr1A;Chr1A;Chr1A;Chr1A;Chr1A;Chr1A;Chr1A;Chr1A;Chr1A;Chr1A;Chr1A;Chr1A;Chr1A;Chr1A;Chr1A;Chr1A;Chr1A;Chr1A;Chr1A;Chr1A;Chr1A;Chr1A;Chr1A;Chr1A;Chr1A;Chr1A;Chr1A;Chr1A;Chr1A;Chr1A;Chr1A;Chr1A;Chr1A;Chr1A;Chr1A;Chr1A;Chr1A;Chr1A;Chr1A;Chr1A;Chr1A;Chr…	4248617;4248617;4248804;4248804;4248804;4248804;4249071;4249071;4249649;4249649;4249649;4249649;4249649;4249649;4250803;4250803;4250803;4250803;4250803;4250803;4251011;4251011;4251011;4251011;4251011;4251011;4251584;4251584;4251584;4251584;4251584;4251584;4251825;4251825;4251825;4251825;4251825;4251825;4251995;4251995;4251995;4251995;4251995;4251995;4252229;4252229;4252229;4252229;4252229;4252229…	4248963;4248963;4249457;4249457;4249457;4249457;4249457;4249457;4249760;4249760;4249760;4249760;4249760;4249760;4250928;4250928;4250928;4250928;4250928;4250931;4251143;4251143;4251143;4251143;4251143;4251143;4251747;4251708;4251747;4251759;4251708;4251708;4251920;4251920;4251920;4251920;4251920;4251920;4252132;4252132;4252132;4252132;4252132;4252132;4252335;4252326;4252326;4252335;4252335;4252335…	-;-;-;-;-;-;-;-;-;-;-;-;-;-;-;-;-;-;-;-;-;-;-;-;-;-;-;-;-;-;-;-;-;-;-;-;-;-;-;-;-;-;-;-;-;-;-;-;-;-;-;-;-;-;-;-;-;-;-;-;-;-;-;-;-;-;-;-;-;-;-;-;-;-	2428	191	124.555	9.8332
TraesCS1A03G0016200	Chr1A;Chr1A;Chr1A;Chr1A;Chr1A;Chr1A;Chr1A;Chr1A;Chr1A	4370836;4373690;4374313;4374680;4374876;4375037;4375227;4375482;4375779	4371446;4374222;4374438;4374779;4374940;4375139;4375365;4375696;4376697	+;+;+;+;+;+;+;+;+	2811	219	123.356	9.73853
TraesCS1A03G0016300	Chr1A;Chr1A;Chr1A;Chr1A;Chr1A;Chr1A;Chr1A;Chr1A;Chr1A;Chr1A;Chr1A;Chr1A;Chr1A;Chr1A;Chr1A;Chr1A;Chr1A;Chr1A;Chr1A;Chr1A;Chr1A;Chr1A;Chr1A;Chr1A;Chr1A;Chr1A	4379285;4379285;4379811;4379823;4380193;4380193;4380344;4380344;4380511;4380511;4381476;4381476;4381950;4381950;4382115;4382115;4382341;4382341;4382744;4382744;4382994;4382994;4383483;4383483;4384488;4384699	4379569;4379569;4379990;4379990;4380261;4380261;4380428;4380428;4381108;4381108;4381865;4381865;4382029;4382029;4382266;4382266;4382457;4382457;4382899;4382899;4383397;4383397;4383734;4383741;4384533;4384806	-;-;-;-;-;-;-;-;-;-;-;-;-;-;-;-;-;-;-;-;-;-;-;-;-;-	2929	570	308.129	24.3257
TraesCS1A03G0016400	Chr1A;Chr1A;Chr1A;Chr1A;Chr1A;Chr1A;Chr1A	4439929;4440371;4441448;4441628;4441790;4442184;4442788	4440269;4440522;4441541;4441699;4441901;4442332;4443198	+;+;+;+;+;+;+	1331	138	164.164	12.9602
TraesCS1A03G0016500	Chr1A;Chr1A	4444852;4446912	4446839;4447770	-;-	2847	35	19.4651	1.53671
TraesCS1A03G0016700	Chr1A;Chr1A;Chr1A;Chr1A;Chr1A	4455552;4456668;4456969;4458127;4458466	4455923;4456814;4457022;4458210;4458579	-;-;-;-;-	771	2	4.10726	0.324254
TraesCS1A03G0017100	Chr1A;Chr1A	4481219;4481654	4481571;4484678	-;-	3378	37	17.3428	1.36915
TraesCS1A03G0017200	Chr1A;Chr1A	4493001;4493706	4493616;4496793	-;-	3704	259	110.715	8.74055
TraesCS1A03G0017400	Chr1A	4524156	4525613	-	1458	153	166.154	13.1173
TraesCS1A03G0017500	Chr1A;Chr1A;Chr1A;Chr1A	4570594;4570999;4571782;4573375	4570910;4571730;4573215;4574086	-;-;-;-	3195	97	48.0704	3.79499
TraesCS1A03G0017700	Chr1A;Chr1A;Chr1A	4605426;4605665;4608694	4605533;4608035;4609380	-;-;-	3166	24	12.0027	0.947568
TraesCS1A03G0018400	Chr1A;Chr1A	4643782;4644465	4644378;4647658	-;-	3791	109	45.525	3.59404
TraesCS1A03G0018600	Chr1A;Chr1A	4659235;4659613	4659524;4661188	-;-	1866	258	218.92	17.283
TraesCS1A03G0018800	Chr1A;Chr1A	4668102;4668547	4668454;4669750	-;-	1557	6	6.10154	0.481696
TraesCS1A03G0018900	Chr1A;Chr1A	4688180;4689048	4688954;4690620	-;-	2348	18	12.1381	0.958262
TraesCS1A03G0019200	Chr1A	4764892	4765791	+	900	2	3.51856	0.277778
TraesCS1A03G0019300	Chr1A	4783488	4784380	+	893	0	0	0
TraesCS1A03G0019600	Chr1A	4833835	4834480	-	646	2	4.90201	0.386997
TraesCS1A03G0019800	Chr1A	4897332	4898204	+	873	7	12.6958	1.00229
TraesCS1A03G0020400	Chr1A	5018187	5019044	+	858	2	3.69079	0.291375
TraesCS1A03G0020500	Chr1A	5026172	5027029	+	858	0	0	0
TraesCS1A03G0020600	Chr1A;Chr1A;Chr1A;Chr1A;Chr1A;Chr1A;Chr1A	5030561;5030747;5031735;5031978;5032672;5032810;5033017	5030638;5030917;5031885;5032066;5032726;5032895;5033532	+;+;+;+;+;+;+	1146	42	58.0285	4.58115
TraesCS1A03G0020700	Chr1A;Chr1A	5032814;5033006	5032914;5033138	-;-	234	0	0	0
TraesCS1A03G0020800	Chr1A	5038069	5038671	+	603	4	10.5032	0.829187
TraesCS1A03G0020900	Chr1A	5039590	5039808	+	219	6	43.3795	3.42466
TraesCS1A03G0021200	Chr1A	5048045	5048254	+	210	12	90.4771	7.14286
TraesCS1A03G0021300	Chr1A	5080241	5080916	+	676	33	77.2937	6.10207
TraesCS1A03G0021500	Chr1A	5185968	5186757	-	790	34	68.1442	5.37975
TraesCS1A03G0022100	Chr1A;Chr1A;Chr1A	5545869;5546401;5550794	5546295;5550593;5552088	+;+;+	5915	185	49.5215	3.90955
TraesCS1A03G0022200	Chr1A;Chr1A	5551274;5553314	5552088;5553366	-;-	868	3	5.47241	0.432028
TraesCS1A03G0022300	Chr1A;Chr1A	5597980;5602774	5602598;5603264	+;+	5110	76	23.5488	1.8591
TraesCS1A03G0022500	Chr1A	5708688	5710991	+	2304	84	57.7263	4.55729
TraesCS1A03G0023500	Chr1A;Chr1A	5849114;5850198	5850102;5850676	+;+	1468	6	6.47146	0.510899
TraesCS1A03G0023600	Chr1A	5856277	5858141	+	1865	2	1.69796	0.134048
TraesCS1A03G0023800	Chr1A;Chr1A;Chr1A;Chr1A;Chr1A;Chr1A;Chr1A	6068357;6069677;6070029;6070261;6072127;6072647;6073663	6068862;6069925;6070164;6070479;6072499;6072905;6073773	-;-;-;-;-;-;-	1853	305	260.616	20.5747
TraesCS1A03G0023900	Chr1A	6173623	6173880	+	258	0	0	0
TraesCS1A03G0024000	Chr1A;Chr1A;Chr1A	6191836;6193649;6193965	6192033;6193791;6194323	-;-;-	700	6	13.5716	1.07143
TraesCS1A03G0024300	Chr1A;Chr1A;Chr1A	6273767;6275170;6275469	6273769;6275214;6275702	+;+;+	282	0	0	0
TraesCS1A03G0024500	Chr1A;Chr1A;Chr1A;Chr1A;Chr1A;Chr1A;Chr1A;Chr1A;Chr1A;Chr1A;Chr1A;Chr1A;Chr1A;Chr1A;Chr1A;Chr1A;Chr1A;Chr1A;Chr1A;Chr1A;Chr1A;Chr1A;Chr1A;Chr1A;Chr1A;Chr1A;Chr1A;Chr1A;Chr1A;Chr1A;Chr1A;Chr1A;Chr1A;Chr1A;Chr1A;Chr1A;Chr1A	6665657;6665657;6665657;6665862;6665862;6665862;6666025;6666025;6666025;6666349;6666349;6666349;6666621;6666621;6666621;6667155;6667155;6667155;6667592;6667592;6667592;6668002;6668002;6668002;6668247;6668247;6668247;6668430;6668430;6668430;6668849;6668849;6668893;6669154;6669154;6669339;6669339	6665776;6665776;6665776;6665924;6665924;6665924;6666198;6666198;6666198;6666480;6666480;6666480;6666760;6666760;6666760;6667241;6667241;6667241;6667717;6667717;6667717;6668154;6668154;6668154;6668294;6668294;6668294;6668531;6668531;6668531;6668921;6669019;6668925;6669233;6669233;6669742;6669742	+;+;+;+;+;+;+;+;+;+;+;+;+;+;+;+;+;+;+;+;+;+;+;+;+;+;+;+;+;+;+;+;+;+;+;+;+	1800	0	0	0
TraesCS1A03G0024600	Chr1A;Chr1A;Chr1A	6671158;6673788;6674054	6671302;6673948;6674613	+;+;+	866	0	0	0
TraesCS1A03G0024700	Chr1A	6690823	6691371	+	549	0	0	0
TraesCS1A03G0024800	Chr1A;Chr1A;Chr1A;Chr1A	6691708;6692187;6696294;6697678	6692103;6696191;6696580;6697915	-;-;-;-	4926	294	94.4996	7.46041
TraesCS1A03G0024900	Chr1A;Chr1A;Chr1A;Chr1A;Chr1A	6711203;6711679;6711823;6712372;6712675	6711594;6711730;6711915;6712483;6717422	-;-;-;-;-	5397	387	113.536	8.96331
TraesCS1A03G0025200	Chr1A;Chr1A;Chr1A	6834075;6834998;6839072	6834646;6838961;6839374	-;-;-	4839	54	17.6691	1.39492
TraesCS1A03G0025600	Chr1A;Chr1A	7060292;7063350	7063193;7063576	+;+	3129	679	343.59	27.1253
TraesCS1A03G0026100	Chr1A;Chr1A	7196234;7196843	7196654;7200940	-;-	4519	35	12.2632	0.968135
TraesCS1A03G0026200	Chr1A	7211036	7211731	-	696	0	0	0
TraesCS1A03G0027200	Chr1A;Chr1A;Chr1A;Chr1A;Chr1A	7339396;7340241;7342090;7345520;7345954	7339664;7341192;7343704;7345574;7346788	+;+;+;+;+	3726	70	29.7462	2.34836
TraesCS1A03G0027300	Chr1A	7411483	7411740	-	258	0	0	0
TraesCS1A03G0027400	Chr1A;Chr1A	7481566;7482102	7481907;7482483	-;-	724	85	185.891	14.6754
TraesCS1A03G0027600	Chr1A;Chr1A;Chr1A;Chr1A;Chr1A;Chr1A;Chr1A;Chr1A;Chr1A;Chr1A;Chr1A;Chr1A;Chr1A;Chr1A;Chr1A	7505485;7505695;7506193;7506432;7506937;7507179;7507681;7507920;7509646;7509877;7510356;7510695;7510965;7511245;7511711	7505604;7505994;7506333;7506737;7507083;7507484;7507821;7508216;7509783;7510182;7510517;7510864;7511115;7511596;7511901	+;+;+;+;+;+;+;+;+;+;+;+;+;+;+	3228	422	206.993	16.3414
TraesCS1A03G0027700	Chr1A;Chr1A;Chr1A	7519840;7522988;7524193	7520249;7523630;7524507	+;+;+	1368	9	10.4168	0.822368
TraesCS1A03G0027800	Chr1A;Chr1A;Chr1A;Chr1A;Chr1A;Chr1A;Chr1A	7524129;7524743;7529052;7530699;7531783;7532640;7533481	7524542;7528938;7529383;7530834;7531883;7532713;7533614	-;-;-;-;-;-;-	5387	266	78.1829	6.17227
TraesCS1A03G0027900	Chr1A	7609720	7611140	-	1421	25	27.8563	2.19916
TraesCS1A03G0028000	Chr1A;Chr1A;Chr1A	7625934;7626225;7626445	7625949;7626356;7626749	-;-;-	453	2	6.99051	0.551876
TraesCS1A03G0028100	Chr1A;Chr1A;Chr1A;Chr1A;Chr1A;Chr1A	7660295;7661941;7662088;7662259;7662497;7662741	7660389;7661998;7662170;7662405;7662646;7662777	-;-;-;-;-;-	570	13	36.1115	2.85088
TraesCS1A03G0028200	Chr1A;Chr1A;Chr1A;Chr1A;Chr1A	7685526;7685854;7686187;7686491;7687654	7685765;7686051;7686385;7686705;7687743	-;-;-;-;-	942	17	28.5743	2.25584
TraesCS1A03G0028300	Chr1A	7705071	7705988	+	918	50	86.2391	6.80828
TraesCS1A03G0028500	Chr1A	7877764	7878655	+	892	123	218.332	17.2365
TraesCS1A03G0028600	Chr1A;Chr1A;Chr1A;Chr1A	7882106;7882410;7882556;7883644	7882287;7882465;7882868;7883939	+;+;+;+	847	3	5.60809	0.442739
TraesCS1A03G0028700	Chr1A;Chr1A;Chr1A;Chr1A;Chr1A;Chr1A;Chr1A;Chr1A;Chr1A;Chr1A;Chr1A;Chr1A;Chr1A;Chr1A;Chr1A;Chr1A;Chr1A;Chr1A	7885355;7885846;7886091;7886878;7886878;7887128;7887128;7887438;7887438;7887908;7887908;7888216;7889468;7889468;7891171;7891171;7892125;7892125	7885373;7886366;7886366;7886955;7886955;7887199;7887199;7887557;7887557;7888000;7888000;7888296;7889541;7889541;7891443;7891443;7892368;7892368	-;-;-;-;-;-;-;-;-;-;-;-;-;-;-;-;-;-	1575	147	147.779	11.6667
TraesCS1A03G0029000	Chr1A;Chr1A;Chr1A	7970519;7971075;7971348	7970944;7971272;7971449	-;-;-	726	2	4.36185	0.344353
TraesCS1A03G0029300	Chr1A;Chr1A;Chr1A;Chr1A;Chr1A;Chr1A;Chr1A;Chr1A;Chr1A;Chr1A;Chr1A;Chr1A;Chr1A	8076711;8077130;8077328;8077506;8077675;8077791;8078434;8078637;8078906;8079216;8079394;8079565;8080114	8077003;8077201;8077381;8077589;8077707;8077865;8078523;8078738;8078976;8079294;8079444;8079635;8080232	-;-;-;-;-;-;-;-;-;-;-;-;-	1194	11	14.587	1.15159
TraesCS1A03G0029400	Chr1A	8081207	8081419	-	213	36	267.608	21.1268
TraesCS1A03G0029500	Chr1A	8082307	8082522	-	216	52	381.177	30.0926
TraesCS1A03G0029600	Chr1A	8089436	8089945	-	510	0	0	0
TraesCS1A03G0029700	Chr1A;Chr1A;Chr1A;Chr1A;Chr1A	8104538;8105866;8106240;8108054;8108529	8104693;8106140;8106406;8108298;8109509	+;+;+;+;+	1824	114	98.9594	7.8125
TraesCS1A03G0029800	Chr1A;Chr1A;Chr1A;Chr1A	8233277;8235246;8235578;8236141	8234331;8235425;8235957;8236766	-;-;-;-	2241	238	168.156	13.2753
TraesCS1A03G0029900	Chr1A;Chr1A;Chr1A;Chr1A	8249137;8251020;8251484;8252031	8250191;8251199;8251863;8252647	-;-;-;-	2232	120	85.1263	6.72043
TraesCS1A03G0030000	Chr1A;Chr1A;Chr1A	8263670;8264465;8265419	8264266;8264558;8265615	-;-;-	888	22	39.2271	3.09685
TraesCS1A03G0031000	Chr1A;Chr1A	8448758;8449107	8448868;8449502	-;-	507	11	34.3528	2.71203
TraesCS1A03G0031200	Chr1A;Chr1A;Chr1A;Chr1A	8456694;8456759;8456931;8457068	8456756;8456929;8457065;8457124	-;-;-;-	426	4	14.8671	1.17371
TraesCS1A03G0031300	Chr1A;Chr1A	8457959;8461855	8458573;8463291	-;-	2052	276	212.965	16.8129
TraesCS1A03G0031500	Chr1A;Chr1A;Chr1A;Chr1A;Chr1A;Chr1A;Chr1A;Chr1A;Chr1A;Chr1A;Chr1A;Chr1A;Chr1A;Chr1A;Chr1A;Chr1A;Chr1A;Chr1A;Chr1A;Chr1A;Chr1A;Chr1A;Chr1A;Chr1A;Chr1A;Chr1A;Chr1A;Chr1A;Chr1A;Chr1A;Chr1A;Chr1A;Chr1A;Chr1A;Chr1A;Chr1A;Chr1A;Chr1A;Chr1A;Chr1A;Chr1A;Chr1A;Chr1A;Chr1A;Chr1A;Chr1A;Chr1A;Chr1A;Chr1A;Chr1A;Chr1A;Chr1A;Chr1A;Chr1A;Chr1A	8526026;8526026;8526026;8526026;8527887;8527887;8527887;8527887;8528612;8528612;8528612;8528612;8528895;8528895;8528895;8528895;8529316;8529316;8529316;8529316;8529676;8529676;8529676;8529676;8530034;8530034;8530034;8530034;8530610;8530610;8530610;8530610;8530987;8530987;8530987;8530987;8531368;8531368;8531368;8531372;8531566;8531566;8531566;8531566;8531776;8531776;8531776;8531789;8531973;8531973…	8527117;8527117;8527117;8527117;8528162;8528162;8528162;8528162;8528808;8528808;8528808;8528808;8529036;8529036;8529036;8529036;8529594;8529594;8529594;8529594;8529748;8529748;8529748;8529748;8530082;8530082;8530082;8530082;8530874;8530874;8530874;8530874;8531042;8531042;8531042;8531042;8531436;8531436;8531436;8531436;8531677;8531677;8531677;8531677;8531865;8531865;8531865;8531865;8532143;8532143…	+;+;+;+;+;+;+;+;+;+;+;+;+;+;+;+;+;+;+;+;+;+;+;+;+;+;+;+;+;+;+;+;+;+;+;+;+;+;+;+;+;+;+;+;+;+;+;+;+;+;+;+;+;+;+	3420	339	156.946	12.3904
TraesCS1A03G0031600	Chr1A	8533323	8534333	+	1011	62	97.0996	7.66568
TraesCS1A03G0031900	Chr1A	8575612	8576836	-	1225	2	2.58506	0.204082
TraesCS1A03G0032000	Chr1A	8616326	8617328	+	1003	81	127.868	10.0947
TraesCS1A03G0032100	Chr1A;Chr1A;Chr1A	8618386;8619879;8620586	8619499;8619935;8621059	+;+;+	1645	122	117.428	9.27052
TraesCS1A03G0032200	Chr1A;Chr1A;Chr1A	8623361;8631657;8633326	8624241;8631871;8635717	+;+;+	3488	140	63.5519	5.0172
TraesCS1A03G0032400	Chr1A	8652783	8653352	+	570	2	5.55561	0.438596
TraesCS1A03G0032500	Chr1A;Chr1A;Chr1A;Chr1A	8656184;8661693;8664991;8665776	8656738;8661909;8665640;8666852	+;+;+;+	2499	0	0	0
TraesCS1A03G0033100	Chr1A	8862666	8862860	-	195	0	0	0
TraesCS1A03G0033200	Chr1A;Chr1A	8866181;8866670	8866328;8866776	-;-	255	0	0	0
TraesCS1A03G0033300	Chr1A	8875965	8876255	+	291	95	516.901	40.8076
TraesCS1A03G0033600	Chr1A;Chr1A	8981643;8981901	8981815;8982502	+;+	775	6	12.2582	0.967742
TraesCS1A03G0033800	Chr1A;Chr1A;Chr1A;Chr1A;Chr1A;Chr1A;Chr1A	8990493;8991382;8991605;8991933;8992511;8992712;8992980	8990960;8991492;8991755;8992066;8992582;8992843;8993152	-;-;-;-;-;-;-	1241	129	164.587	12.9936
TraesCS1A03G0033900	Chr1A;Chr1A;Chr1A;Chr1A;Chr1A;Chr1A;Chr1A;Chr1A;Chr1A;Chr1A;Chr1A;Chr1A;Chr1A;Chr1A;Chr1A;Chr1A;Chr1A;Chr1A;Chr1A;Chr1A;Chr1A;Chr1A;Chr1A;Chr1A;Chr1A;Chr1A;Chr1A;Chr1A;Chr1A;Chr1A;Chr1A;Chr1A;Chr1A;Chr1A;Chr1A;Chr1A;Chr1A;Chr1A;Chr1A;Chr1A;Chr1A;Chr1A;Chr1A;Chr1A;Chr1A;Chr1A;Chr1A;Chr1A;Chr1A	8996174;8996174;8996174;8996174;8997053;8997053;8997053;8997053;8998245;8998245;8998245;8998245;8998585;8998585;8998585;8998585;8999023;8999023;8999023;8999023;8999281;8999281;8999281;8999281;8999594;8999594;8999594;8999594;8999988;8999988;8999988;8999988;9000934;9000934;9000934;9000934;9001117;9001117;9001117;9001117;9001691;9001691;9001691;9001691;9004191;9006770;9008384;9008384;9008384	8996713;8996713;8996713;8996713;8998018;8998018;8998018;8998018;8998424;8998424;8998424;8998424;8998896;8998896;8998896;8998896;8999157;8999157;8999157;8999157;8999517;8999517;8999511;8999517;8999782;8999782;8999782;8999782;9000176;9000176;9000176;9000176;9001029;9001029;9001029;9001029;9001323;9001323;9001323;9001323;9001884;9001884;9001884;9001884;9004660;9006829;9008804;9008759;9008525	-;-;-;-;-;-;-;-;-;-;-;-;-;-;-;-;-;-;-;-;-;-;-;-;-;-;-;-;-;-;-;-;-;-;-;-;-;-;-;-;-;-;-;-;-;-;-;-;-	4196	245	92.4501	7.29862
TraesCS1A03G0034000	Chr1A;Chr1A;Chr1A	9014494;9015661;9015883	9015130;9015709;9016070	-;-;-	874	40	72.4645	5.72082
TraesCS1A03G0034100	Chr1A;Chr1A	9023921;9024378	9024279;9024508	-;-	490	0	0	0
TraesCS1A03G0034200	Chr1A;Chr1A	9036098;9036949	9036274;9036996	-;-	225	1	7.03711	0.555556
TraesCS1A03G0034400	Chr1A;Chr1A	9115955;9116242	9115999;9117195	-;-	999	11	17.4343	1.37638
TraesCS1A03G0034600	Chr1A	9149837	9152212	+	2376	26	17.3262	1.36785
TraesCS1A03G0034700	Chr1A	9169077	9169745	+	669	13	30.7676	2.429
TraesCS1A03G0034800	Chr1A	9173491	9176022	+	2532	27	16.8841	1.33294
TraesCS1A03G0035100	Chr1A	9295766	9296089	+	324	11	53.7557	4.24383
TraesCS1A03G0035200	Chr1A;Chr1A	9301181;9301450	9301346;9301960	+;+	677	83	194.118	15.325
TraesCS1A03G0036100	Chr1A	9480719	9483259	-	2541	50	31.156	2.45966
TraesCS1A03G0036200	Chr1A	9496105	9498615	-	2511	8	5.04452	0.398248
TraesCS1A03G0036900	Chr1A;Chr1A;Chr1A;Chr1A	9577016;9577590;9577769;9577973	9577456;9577636;9577828;9578170	-;-;-;-	746	88	186.776	14.7453
TraesCS1A03G0037000	Chr1A;Chr1A;Chr1A;Chr1A;Chr1A;Chr1A;Chr1A;Chr1A;Chr1A;Chr1A;Chr1A;Chr1A;Chr1A;Chr1A;Chr1A;Chr1A;Chr1A;Chr1A;Chr1A;Chr1A;Chr1A;Chr1A;Chr1A;Chr1A;Chr1A;Chr1A;Chr1A;Chr1A;Chr1A;Chr1A	9578228;9578313;9578833;9578833;9579051;9579051;9579206;9579206;9579719;9579719;9580040;9580040;9580155;9580155;9580352;9580352;9580552;9580552;9580762;9580762;9581142;9581142;9581314;9581314;9581972;9581972;9582782;9582782;9583183;9583183	9578651;9578654;9578910;9578910;9579127;9579127;9579297;9579297;9579787;9579787;9580074;9580074;9580262;9580262;9580413;9580413;9580679;9580679;9580871;9580871;9581216;9581216;9581460;9581460;9582018;9582018;9582952;9582952;9583585;9583585	-;-;-;-;-;-;-;-;-;-;-;-;-;-;-;-;-;-;-;-;-;-;-;-;-;-;-;-;-;-	2029	280	218.501	17.2499
TraesCS1A03G0037100	Chr1A;Chr1A;Chr1A;Chr1A;Chr1A;Chr1A;Chr1A;Chr1A	9585976;9586279;9586460;9586622;9588065;9588408;9588974;9589597	9586163;9586351;9586507;9586669;9588136;9588563;9589077;9590029	+;+;+;+;+;+;+;+	1122	64	90.3159	7.13012
TraesCS1A03G0037200	Chr1A	9598810	9600750	+	1941	0	0	0
TraesCS1A03G0037300	Chr1A;Chr1A	9602925;9604748	9603596;9605100	-;-	1025	38	58.6998	4.63415
TraesCS1A03G0037500	Chr1A;Chr1A	9630108;9631018	9630854;9631642	-;-	1372	0	0	0
TraesCS1A03G0037600	Chr1A;Chr1A;Chr1A	9634267;9634540;9635364	9634430;9634985;9636102	+;+;+	1349	54	63.3809	5.00371
TraesCS1A03G0037700	Chr1A;Chr1A;Chr1A	9650321;9650555;9651303	9650454;9651000;9652002	+;+;+	1280	79	97.7224	7.71484
TraesCS1A03G0037800	Chr1A;Chr1A;Chr1A	9659454;9659734;9660579	9659608;9660161;9661345	+;+;+	1350	15	17.5928	1.38889
TraesCS1A03G0037900	Chr1A;Chr1A;Chr1A	9664474;9664680;9665380	9664604;9664753;9668558	+;+;+	3384	183	85.6244	6.75975
TraesCS1A03G0038100	Chr1A	9670581	9673361	+	2781	47	26.7592	2.11255
TraesCS1A03G0038300	Chr1A	9680666	9683489	+	2824	25	14.0169	1.10659
TraesCS1A03G0038700	Chr1A	9949251	9953276	-	4026	22	8.65219	0.68306
TraesCS1A03G0038800	Chr1A;Chr1A;Chr1A;Chr1A	9965439;9967008;9967645;9971191	9966298;9967316;9970720;9971270	-;-;-;-	4325	207	75.7811	5.98266
TraesCS1A03G0038900	Chr1A;Chr1A;Chr1A	10001491;10004830;10005448	10002391;10004991;10006436	+;+;+	2052	65	50.1548	3.95955
TraesCS1A03G0039100	Chr1A	10051524	10055292	-	3769	37	15.5436	1.22712
TraesCS1A03G0039200	Chr1A	10068509	10068733	+	225	0	0	0
TraesCS1A03G0039300	Chr1A;Chr1A;Chr1A	10424358;10425473;10426443	10425234;10425634;10427431	+;+;+	2028	160	124.919	9.86193
TraesCS1A03G0039400	Chr1A;Chr1A	10437621;10438293	10438205;10438698	-;-	991	34	54.3228	4.2886
TraesCS1A03G0039500	Chr1A;Chr1A;Chr1A;Chr1A;Chr1A;Chr1A;Chr1A;Chr1A;Chr1A;Chr1A;Chr1A;Chr1A;Chr1A;Chr1A;Chr1A;Chr1A;Chr1A;Chr1A;Chr1A;Chr1A;Chr1A;Chr1A;Chr1A;Chr1A;Chr1A;Chr1A;Chr1A;Chr1A;Chr1A;Chr1A;Chr1A;Chr1A	10439448;10439448;10440039;10440039;10440425;10440425;10440577;10440577;10441993;10442026;10442026;10442212;10442212;10442212;10442429;10442429;10442429;10443247;10443247;10443247;10443941;10443941;10443941;10444226;10444226;10444226;10444739;10444931;10444931;10444931;10445192;10445192	10439931;10439931;10440122;10440122;10440481;10440481;10440705;10440705;10442112;10442112;10442112;10442259;10442259;10442259;10442585;10442585;10442585;10443388;10443388;10443388;10444092;10444092;10444092;10444479;10444479;10444479;10444847;10445025;10445025;10445129;10445246;10445246	-;-;-;-;-;-;-;-;-;-;-;-;-;-;-;-;-;-;-;-;-;-;-;-;-;-;-;-;-;-;-;-	1990	276	219.6	17.3367
TraesCS1A03G0039600	Chr1A;Chr1A;Chr1A;Chr1A;Chr1A;Chr1A;Chr1A;Chr1A;Chr1A;Chr1A;Chr1A;Chr1A	10453750;10454138;10454763;10454902;10455076;10455363;10455661;10456704;10456997;10457152;10457384;10457558	10453868;10454361;10454809;10454982;10455244;10455582;10455726;10456820;10457069;10457189;10457483;10457809	+;+;+;+;+;+;+;+;+;+;+;+	1506	22	23.1299	1.82603
TraesCS1A03G0039700	Chr1A	10460531	10460698	+	168	4	37.6988	2.97619
TraesCS1A03G0039800	Chr1A	10461606	10464101	-	2496	6	3.80613	0.300481
TraesCS1A03G0040000	Chr1A;Chr1A	10490914;10491374	10491289;10491929	+;+	932	24	40.773	3.21888
TraesCS1A03G0040400	Chr1A;Chr1A	10564167;10564625	10564540;10565112	+;+	862	14	25.7157	2.03016
TraesCS1A03G0040500	Chr1A	10573150	10574930	+	1781	2	1.77805	0.140371
TraesCS1A03G0040800	Chr1A	10589661	10591464	-	1804	1	0.877688	0.0692905
TraesCS1A03G0040900	Chr1A;Chr1A;Chr1A	10602571;10604976;10605368	10603556;10605137;10606265	-;-;-	2046	216	167.157	13.1965
TraesCS1A03G0041800	Chr1A	10710567	10713989	+	3423	115	53.1946	4.19953
TraesCS1A03G0041900	Chr1A;Chr1A;Chr1A	10725091;10726347;10726915	10726217;10726528;10727687	-;-;-	2082	252	191.645	15.1297
TraesCS1A03G0042000	Chr1A;Chr1A;Chr1A	10728950;10732188;10732368	10729757;10732211;10733440	+;+;+	1905	54	44.8824	3.54331
TraesCS1A03G0042200	Chr1A;Chr1A	10739686;10743550	10740539;10745366	-;-	2671	154	91.2901	7.20704
TraesCS1A03G0042500	Chr1A;Chr1A;Chr1A	10838561;10838721;10838858	10838594;10838786;10839687	+;+;+	930	5	8.51263	0.672043
TraesCS1A03G0042600	Chr1A	10845838	10847062	+	1225	0	0	0
TraesCS1A03G0042800	Chr1A;Chr1A	10913179;10917086	10916079;10917797	+;+	3613	532	233.142	18.4058
TraesCS1A03G0042900	Chr1A;Chr1A;Chr1A	10918795;10920204;10920704	10920076;10920385;10921847	-;-;-	2608	104	63.1397	4.98466
TraesCS1A03G0043100	Chr1A;Chr1A;Chr1A;Chr1A;Chr1A;Chr1A	10923686;10923719;10925358;10925358;10925563;10925605	10924526;10924526;10925381;10925381;10926635;10926635	+;+;+;+;+;+	1938	363	296.572	23.4133
TraesCS1A03G0043200	Chr1A;Chr1A;Chr1A	10931226;10932045;10932540	10931955;10932434;10932882	-;-;-	1463	0	0	0
TraesCS1A03G0043400	Chr1A;Chr1A;Chr1A;Chr1A;Chr1A	10942115;10942115;10942631;10944824;10944824	10942546;10944318;10944318;10945096;10945096	-;-;-;-;-	2477	226	144.464	11.4049
TraesCS1A03G0043500	Chr1A;Chr1A;Chr1A;Chr1A;Chr1A;Chr1A	10949253;10950401;10951894;10952351;10952895;10953076	10950051;10950541;10951983;10952559;10952953;10953370	-;-;-;-;-;-	1593	173	171.952	13.575
TraesCS1A03G0043600	Chr1A;Chr1A;Chr1A	10956205;10958566;10958932	10956918;10958851;10959149	-;-;-	1218	22	28.5991	2.2578
TraesCS1A03G0043800	Chr1A;Chr1A;Chr1A	10967522;10967661;10969511	10967633;10967877;10970432	-;-;-	1251	226	286.041	22.5819
TraesCS1A03G0044000	Chr1A;Chr1A;Chr1A	11011915;11013257;11014477	11012943;11013828;11014621	-;-;-	1746	177	160.511	12.6718
TraesCS1A03G0044200	Chr1A;Chr1A	11033138;11033972	11033505;11034392	+;+	789	1	2.00678	0.158428
TraesCS1A03G0044800	Chr1A;Chr1A;Chr1A	11131772;11132771;11133781	11132752;11133023;11133821	+;+;+	1275	0	0	0
TraesCS1A03G0045000	Chr1A;Chr1A	11141822;11142416	11142326;11143311	+;+	1401	0	0	0
TraesCS1A03G0045100	Chr1A;Chr1A	11156810;11157919	11157807;11158429	-;-	1509	26	27.281	2.15374
TraesCS1A03G0045300	Chr1A;Chr1A;Chr1A;Chr1A;Chr1A	11225627;11226701;11227188;11227483;11227940	11225895;11227055;11227346;11227634;11228111	+;+;+;+;+	1107	90	128.728	10.1626
TraesCS1A03G0045500	Chr1A;Chr1A;Chr1A;Chr1A;Chr1A	11308760;11309554;11310043;11310339;11310796	11309028;11309908;11310201;11310490;11310967	+;+;+;+;+	1107	220	314.668	24.8419
TraesCS1A03G0045600	Chr1A;Chr1A;Chr1A;Chr1A	11338411;11338463;11341648;11341886	11338458;11339197;11341884;11342293	+;+;+;+	1428	8	8.87031	0.70028
TraesCS1A03G0045700	Chr1A;Chr1A;Chr1A	11349421;11350059;11350348	11349673;11350126;11350443	+;+;+	417	9	34.173	2.69784
TraesCS1A03G0045800	Chr1A;Chr1A;Chr1A;Chr1A;Chr1A;Chr1A	11353883;11353883;11354318;11354318;11354824;11354827	11354187;11354187;11354395;11354395;11355153;11355099	+;+;+;+;+;+	713	50	111.034	8.76578
TraesCS1A03G0045900	Chr1A	11363580	11364105	-	526	1	3.01017	0.237643
TraesCS1A03G0046000	Chr1A;Chr1A;Chr1A;Chr1A;Chr1A	11374596;11375193;11375465;11375894;11377084	11374900;11375344;11375623;11376245;11377413	-;-;-;-;-	1298	228	278.123	21.9569
TraesCS1A03G0046100	Chr1A;Chr1A;Chr1A;Chr1A	11417412;11418602;11419276;11419841	11417833;11418889;11419461;11419979	-;-;-;-	1035	97	148.391	11.715
TraesCS1A03G0046200	Chr1A;Chr1A;Chr1A;Chr1A;Chr1A	11421349;11422385;11423417;11423652;11427181	11421958;11422926;11423563;11425582;11427850	-;-;-;-;-	3900	443	179.852	14.1987
TraesCS1A03G0046300	Chr1A;Chr1A;Chr1A;Chr1A;Chr1A;Chr1A;Chr1A;Chr1A;Chr1A	11435719;11435719;11436761;11436761;11436951;11436951;11437638;11437638;11438342	11436097;11436097;11436834;11436834;11437344;11437344;11438251;11438817;11438817	+;+;+;+;+;+;+;+;+	2027	113	88.2677	6.96843
TraesCS1A03G0046500	Chr1A;Chr1A;Chr1A;Chr1A;Chr1A;Chr1A	11439104;11439639;11439783;11440630;11441060;11441549	11439535;11439693;11440077;11440723;11441146;11441975	-;-;-;-;-;-	1390	126	143.527	11.3309
TraesCS1A03G0046600	Chr1A;Chr1A;Chr1A;Chr1A;Chr1A;Chr1A;Chr1A;Chr1A;Chr1A;Chr1A;Chr1A;Chr1A;Chr1A;Chr1A;Chr1A;Chr1A;Chr1A;Chr1A;Chr1A	11443246;11444424;11444878;11445183;11445775;11445936;11449770;11450012;11450336;11450574;11450916;11451065;11451425;11452232;11452433;11453006;11453517;11453720;11453979	11443381;11444791;11444969;11445240;11445831;11445969;11449850;11450118;11450422;11450651;11450986;11451163;11451524;11452340;11452505;11453099;11453600;11453786;11454401	+;+;+;+;+;+;+;+;+;+;+;+;+;+;+;+;+;+;+	2218	235	167.758	13.2439
TraesCS1A03G0046900	Chr1A;Chr1A	11495332;11496505	11496321;11497221	+;+	1707	4	3.71025	0.292912
TraesCS1A03G0047100	Chr1A;Chr1A	11501540;11501727	11501606;11501983	+;+	324	46	224.797	17.7469
TraesCS1A03G0047200	Chr1A;Chr1A	11504567;11504753	11504642;11504946	+;+	270	0	0	0
TraesCS1A03G0047300	Chr1A	11519726	11521384	+	1659	25	23.86	1.88366
TraesCS1A03G0047400	Chr1A;Chr1A;Chr1A;Chr1A;Chr1A	11524459;11525116;11525407;11525791;11527746	11524944;11525318;11525700;11525914;11529220	-;-;-;-;-	2582	36	22.0761	1.74284
TraesCS1A03G0047600	Chr1A;Chr1A	11541507;11541836	11541716;11542143	+;+	518	0	0	0
TraesCS1A03G0047800	Chr1A;Chr1A	11579525;11580029	11579718;11580104	-;-	270	0	0	0
TraesCS1A03G0048100	Chr1A;Chr1A;Chr1A	11595786;11608722;11609952	11596536;11608851;11610084	-;-;-	1014	4	6.24596	0.493097
TraesCS1A03G0048800	Chr1A;Chr1A	11790508;11791246	11791143;11792148	-;-	1539	5	5.14409	0.406108
TraesCS1A03G0048900	Chr1A;Chr1A;Chr1A;Chr1A;Chr1A;Chr1A;Chr1A	11834494;11837281;11838628;11839779;11839992;11840173;11840380	11836731;11838030;11839687;11839861;11840072;11840267;11840648	-;-;-;-;-;-;-	4576	46	15.9165	1.25656
TraesCS1A03G0049000	Chr1A;Chr1A;Chr1A;Chr1A;Chr1A;Chr1A	11846705;11848326;11853448;11855088;11856222;11856426	11847287;11850293;11854188;11856134;11856309;11856506	-;-;-;-;-;-	4508	30	10.5369	0.831854
TraesCS1A03G0049100	Chr1A;Chr1A;Chr1A;Chr1A	11862706;11863042;11863085;11865280	11862891;11863066;11863284;11865339	+;+;+;+	471	7	23.5317	1.85775
TraesCS1A03G0049300	Chr1A;Chr1A	11989634;11994610	11989833;11994688	-;-	279	2	11.3502	0.896057
TraesCS1A03G0049900	Chr1A	12082077	12082292	+	216	1	7.33032	0.578704
TraesCS1A03G0050000	Chr1A	12094747	12094989	+	243	0	0	0
TraesCS1A03G0050100	Chr1A	12100859	12101074	-	216	0	0	0
TraesCS1A03G0050200	Chr1A;Chr1A;Chr1A	12133347;12133592;12135239	12133574;12133896;12135790	+;+;+	1085	107	156.146	12.3272
TraesCS1A03G0050800	Chr1A;Chr1A;Chr1A;Chr1A;Chr1A;Chr1A;Chr1A;Chr1A;Chr1A;Chr1A	12359423;12359806;12359939;12360073;12360311;12360494;12360684;12360816;12361542;12361863	12359721;12359856;12359971;12360183;12360406;12360589;12360725;12360923;12361733;12362655	-;-;-;-;-;-;-;-;-;-	1821	165	143.467	11.3262
TraesCS1A03G0051100	Chr1A;Chr1A	12415347;12415548	12415486;12415641	-;-	234	43	290.957	22.9701
TraesCS1A03G0051900	Chr1A;Chr1A	12616918;12619346	12618473;12619597	-;-	1808	121	105.965	8.3656
TraesCS1A03G0052000	Chr1A;Chr1A;Chr1A	12628142;12628366;12628599	12628271;12628406;12629906	+;+;+	1479	2	2.14111	0.169033
TraesCS1A03G0052400	Chr1A;Chr1A;Chr1A	12776082;12776207;12777128	12776084;12776353;12777463	+;+;+	486	20	65.1584	5.14403
TraesCS1A03G0052600	Chr1A;Chr1A;Chr1A;Chr1A	12804837;12809282;12809487;12809820	12806919;12809338;12809656;12809929	-;-;-;-	2420	1	0.654277	0.0516529
TraesCS1A03G0052700	Chr1A;Chr1A;Chr1A	12810363;12810559;12810820	12810468;12810618;12812123	+;+;+	1470	0	0	0
TraesCS1A03G0053000	Chr1A;Chr1A;Chr1A;Chr1A	12911047;12912283;12912460;12912561	12911468;12912435;12912474;12913620	-;-;-;-	1650	83	79.6473	6.28788
TraesCS1A03G0053100	Chr1A	12915599	12916915	+	1317	22	26.4493	2.08808
TraesCS1A03G0053300	Chr1A;Chr1A	12939671;12940173	12940053;12941173	+;+	1384	53	60.6341	4.78685
TraesCS1A03G0053400	Chr1A;Chr1A;Chr1A;Chr1A;Chr1A;Chr1A;Chr1A;Chr1A;Chr1A;Chr1A;Chr1A;Chr1A;Chr1A;Chr1A;Chr1A;Chr1A;Chr1A;Chr1A;Chr1A;Chr1A;Chr1A;Chr1A;Chr1A;Chr1A;Chr1A;Chr1A;Chr1A;Chr1A;Chr1A;Chr1A;Chr1A	12949198;12949198;12949780;12949780;12950648;12950648;12951447;12951447;12951768;12951768;12952597;12952597;12952810;12952810;12952967;12952967;12953149;12953149;12953361;12953361;12954710;12954710;12955544;12955544;12955702;12955702;12955917;12956032;12956032;12956345;12956345	12949682;12949682;12949999;12949999;12950925;12950925;12951623;12951623;12952514;12952514;12952691;12952691;12952872;12952872;12953055;12953055;12953238;12953238;12954026;12954026;12954784;12954784;12955614;12955614;12955759;12955759;12955934;12956233;12956233;12957146;12957146	+;+;+;+;+;+;+;+;+;+;+;+;+;+;+;+;+;+;+;+;+;+;+;+;+;+;+;+;+;+;+	4136	153	58.5717	4.62403
TraesCS1A03G0053600	Chr1A;Chr1A;Chr1A;Chr1A;Chr1A	12962294;12962641;12963676;12966412;12969669	12962571;12962816;12963803;12969583;12970310	+;+;+;+;+	4396	579	208.544	16.4638
TraesCS1A03G0053800	Chr1A;Chr1A;Chr1A	13006883;13015127;13018367	13006962;13018261;13019051	+;+;+	3900	348	141.284	11.1538
TraesCS1A03G0053900	Chr1A;Chr1A;Chr1A	13028665;13029375;13029607	13029234;13029496;13029764	-;-;-	850	0	0	0
TraesCS1A03G0054100	Chr1A;Chr1A;Chr1A;Chr1A;Chr1A;Chr1A;Chr1A;Chr1A;Chr1A;Chr1A;Chr1A;Chr1A;Chr1A;Chr1A;Chr1A;Chr1A	13046527;13046527;13047493;13047493;13048527;13048527;13048720;13048762;13048991;13048991;13049200;13049200;13049390;13049390;13049694;13049694	13047140;13047140;13048151;13048151;13048643;13048643;13048898;13048898;13049084;13049084;13049277;13049277;13049491;13049491;13050288;13050288	+;+;+;+;+;+;+;+;+;+;+;+;+;+;+;+	2438	308	200.029	15.7916
TraesCS1A03G0054200	Chr1A;Chr1A;Chr1A	13055322;13056073;13056427	13055669;13056284;13057434	+;+;+	1568	51	51.4993	4.06569
TraesCS1A03G0054700	Chr1A;Chr1A;Chr1A	13110955;13111985;13112600	13111842;13112196;13112951	-;-;-	1452	44	47.9803	3.78788
TraesCS1A03G0054800	Chr1A;Chr1A;Chr1A;Chr1A;Chr1A;Chr1A;Chr1A;Chr1A;Chr1A;Chr1A;Chr1A	13193060;13193387;13193757;13193946;13194192;13194405;13194632;13194854;13195067;13195624;13195828	13193282;13193662;13193849;13194098;13194280;13194510;13194719;13194975;13195425;13195712;13197008	+;+;+;+;+;+;+;+;+;+;+	2779	668	380.597	30.0468
TraesCS1A03G0054900	Chr1A;Chr1A;Chr1A;Chr1A;Chr1A;Chr1A;Chr1A;Chr1A;Chr1A;Chr1A;Chr1A;Chr1A	13200484;13200484;13202607;13202607;13202921;13202921;13203240;13203240;13203725;13203725;13206291;13206291	13201212;13201212;13202836;13202836;13203118;13203118;13203510;13203510;13203862;13203829;13206622;13206622	-;-;-;-;-;-;-;-;-;-;-;-	1898	122	101.775	8.03477
TraesCS1A03G0055000	Chr1A;Chr1A;Chr1A;Chr1A;Chr1A	13270380;13270576;13270874;13271192;13271535	13270411;13270731;13271068;13271430;13272107	+;+;+;+;+	1195	238	315.345	24.8954
TraesCS1A03G0055800	Chr1A;Chr1A;Chr1A;Chr1A	13445163;13445163;13446064;13446066	13445950;13445950;13448398;13449063	-;-;-;-	3788	0	0	0
TraesCS1A03G0056400	Chr1A;Chr1A;Chr1A;Chr1A	13531531;13531786;13534790;13535096	13531659;13531836;13534906;13535236	+;+;+;+	438	22	79.529	6.27854
TraesCS1A03G0056500	Chr1A;Chr1A;Chr1A;Chr1A;Chr1A	13538184;13539256;13539482;13539663;13540008	13538445;13539368;13539559;13539901;13540331	+;+;+;+;+	1016	154	239.996	18.9469
TraesCS1A03G0056600	Chr1A;Chr1A;Chr1A;Chr1A;Chr1A;Chr1A;Chr1A;Chr1A;Chr1A	13540431;13541117;13541681;13541886;13542587;13543670;13543973;13544133;13544745	13540836;13541154;13541764;13541995;13542697;13543748;13544055;13544188;13545694	-;-;-;-;-;-;-;-;-	1917	75	61.9464	4.89045
TraesCS1A03G0056700	Chr1A	13551171	13551368	+	198	0	0	0
TraesCS1A03G0057300	Chr1A	13570933	13571130	+	198	2	15.9934	1.26263
TraesCS1A03G0057400	Chr1A	13580148	13580345	+	198	2	15.9934	1.26263
TraesCS1A03G0057500	Chr1A;Chr1A;Chr1A;Chr1A;Chr1A;Chr1A;Chr1A;Chr1A;Chr1A	13583292;13583292;13584198;13584198;13584383;13584383;13585314;13585314;13585599	13584117;13584117;13584264;13584264;13584493;13584493;13585472;13585775;13585867	-;-;-;-;-;-;-;-;-	1558	140	142.278	11.2323
TraesCS1A03G0057600	Chr1A;Chr1A;Chr1A;Chr1A;Chr1A;Chr1A;Chr1A;Chr1A;Chr1A;Chr1A;Chr1A;Chr1A;Chr1A;Chr1A;Chr1A	13598375;13598984;13599144;13599281;13599460;13599610;13599804;13599998;13600256;13600724;13601167;13601399;13601614;13602418;13602803	13598896;13599058;13599197;13599347;13599516;13599723;13599905;13600113;13600339;13600828;13601310;13601507;13601763;13602420;13603180	-;-;-;-;-;-;-;-;-;-;-;-;-;-;-	2080	102	77.645	6.12981
TraesCS1A03G0057700	Chr1A	13611381	13611578	-	198	0	0	0
TraesCS1A03G0057900	Chr1A	13625274	13626338	-	1065	30	44.6014	3.52113
TraesCS1A03G0058100	Chr1A;Chr1A	13648044;13656253	13651079;13656420	-;-	3204	479	236.712	18.6876
TraesCS1A03G0059400	Chr1A;Chr1A	13742969;13750679	13746044;13751080	-;-	3478	179	81.4893	6.43329
TraesCS1A03G0059500	Chr1A;Chr1A;Chr1A;Chr1A;Chr1A;Chr1A;Chr1A;Chr1A	13752584;13753298;13753903;13754965;13755785;13756739;13757326;13757552	13753198;13753483;13754547;13755099;13756048;13756943;13757459;13757887	-;-;-;-;-;-;-;-	2520	385	241.901	19.0972
TraesCS1A03G0059600	Chr1A;Chr1A;Chr1A	13794443;13795128;13795533	13795040;13795449;13796028	+;+;+	1416	1	1.11819	0.0882768
TraesCS1A03G0059700	Chr1A;Chr1A;Chr1A;Chr1A;Chr1A;Chr1A;Chr1A;Chr1A;Chr1A;Chr1A;Chr1A;Chr1A;Chr1A;Chr1A;Chr1A;Chr1A;Chr1A;Chr1A	13802993;13802993;13803418;13803418;13805375;13805375;13805911;13805911;13806221;13806221;13807283;13807283;13807559;13807559;13807722;13807722;13807950;13807950	13803293;13803293;13803455;13803455;13805602;13805602;13806146;13806134;13806378;13806378;13807463;13807463;13807630;13807630;13807862;13807862;13809219;13809219	+;+;+;+;+;+;+;+;+;+;+;+;+;+;+;+;+;+	2625	96	57.9054	4.57143
TraesCS1A03G0059900	Chr1A	13810432	13811881	+	1450	22	24.0232	1.89655
TraesCS1A03G0060100	Chr1A;Chr1A	13843225;13844302	13844059;13844310	-;-	844	72	135.073	10.6635
TraesCS1A03G0060600	Chr1A;Chr1A	13939627;13940992	13940146;13944153	+;+	3682	317	136.318	10.7618
TraesCS1A03G0060800	Chr1A;Chr1A;Chr1A	14003958;14007059;14008897	14006022;14007699;14009714	-;-;-	3524	100	44.9305	3.54711
TraesCS1A03G0061000	Chr1A;Chr1A;Chr1A;Chr1A;Chr1A;Chr1A;Chr1A;Chr1A;Chr1A;Chr1A;Chr1A	14021694;14023364;14023603;14026678;14027638;14027868;14028072;14028226;14028450;14028783;14028973	14022100;14023448;14025611;14027534;14027766;14027983;14028117;14028340;14028693;14028854;14029324	-;-;-;-;-;-;-;-;-;-;-	4432	179	63.9485	5.04851
TraesCS1A03G0061200	Chr1A	14075821	14076858	+	1038	12	18.3046	1.44509
TraesCS1A03G0061300	Chr1A	14106193	14106459	+	267	2	11.8603	0.93633
TraesCS1A03G0061400	Chr1A	14121494	14121709	+	216	0	0	0
TraesCS1A03G0061500	Chr1A	14121494	14121709	+	216	0	0	0
TraesCS1A03G0061600	Chr1A	14134880	14135104	-	225	40	281.484	22.2222
TraesCS1A03G0061700	Chr1A;Chr1A;Chr1A	14201992;14202602;14207274	14202480;14202736;14207533	-;-;-	884	4	7.16448	0.565611
TraesCS1A03G0062100	Chr1A;Chr1A;Chr1A	14237174;14238103;14263248	14237876;14240152;14263465	-;-;-	2971	2	1.06587	0.0841468
TraesCS1A03G0062500	Chr1A;Chr1A;Chr1A;Chr1A;Chr1A;Chr1A	14327740;14328840;14329011;14329212;14330000;14331309	14327814;14328977;14329178;14329950;14330115;14331533	-;-;-;-;-;-	1461	28	30.3448	2.39562
TraesCS1A03G0062700	Chr1A;Chr1A;Chr1A	14382916;14384110;14384275	14383138;14384176;14384857	+;+;+	873	21	38.0875	3.00687
TraesCS1A03G0062800	Chr1A;Chr1A	14386404;14387479	14387277;14387973	+;+	1369	85	98.3088	7.76114
TraesCS1A03G0063300	Chr1A;Chr1A;Chr1A;Chr1A;Chr1A;Chr1A	14470790;14470939;14471857;14473045;14473550;14473844	14470814;14471028;14472434;14473256;14473565;14474032	-;-;-;-;-;-	1110	111	158.335	12.5
TraesCS1A03G0063400	Chr1A;Chr1A;Chr1A	14475459;14476474;14477246	14476243;14476685;14477535	-;-;-	1287	18	22.1448	1.74825
TraesCS1A03G0063500	Chr1A;Chr1A;Chr1A;Chr1A	14549053;14549952;14550387;14553793	14549397;14550050;14552882;14554242	+;+;+;+	3390	0	0	0
TraesCS1A03G0064000	Chr1A;Chr1A;Chr1A	14687049;14687867;14688309	14687334;14688078;14688908	+;+;+	1098	23	33.1667	2.6184
TraesCS1A03G0064100	Chr1A;Chr1A;Chr1A	14703540;14704479;14704921	14703918;14704690;14705592	+;+;+	1263	21	26.3265	2.07838
TraesCS1A03G0064300	Chr1A	14731100	14731699	+	600	11	29.0281	2.29167
TraesCS1A03G0064500	Chr1A;Chr1A;Chr1A	14746688;14747387;14747846	14746960;14747598;14748301	+;+;+	941	24	40.383	3.1881
TraesCS1A03G0064700	Chr1A;Chr1A	14780440;14780543	14780522;14780675	-;-	216	0	0	0
TraesCS1A03G0064800	Chr1A	14810514	14810732	-	219	1	7.22991	0.570776
TraesCS1A03G0064900	Chr1A;Chr1A;Chr1A	14822366;14830562;14831590	14822470;14830654;14831724	-;-;-	333	5	23.774	1.87688
TraesCS1A03G0065000	Chr1A;Chr1A;Chr1A;Chr1A;Chr1A;Chr1A;Chr1A;Chr1A	14851244;14851562;14852000;14852202;14852452;14854552;14856641;14858100	14851485;14851772;14852087;14852348;14853302;14856539;14856726;14858342	+;+;+;+;+;+;+;+	3856	47	19.2991	1.5236
TraesCS1A03G0065300	Chr1A;Chr1A;Chr1A;Chr1A;Chr1A;Chr1A;Chr1A	14884967;14885314;14885504;14885734;14887512;14889628;14890589	14885242;14885396;14885639;14886581;14889517;14889694;14890934	+;+;+;+;+;+;+	3762	557	234.43	18.5074
TraesCS1A03G0065500	Chr1A;Chr1A;Chr1A;Chr1A;Chr1A;Chr1A;Chr1A;Chr1A;Chr1A	14951099;14951400;14951573;14951988;14952173;14952366;14954180;14956296;14956548	14951310;14951477;14951873;14952071;14952286;14953231;14956182;14956371;14956968	+;+;+;+;+;+;+;+;+	4155	39	14.8618	1.17329
TraesCS1A03G0065600	Chr1A;Chr1A;Chr1A;Chr1A;Chr1A;Chr1A;Chr1A;Chr1A	14990701;14991044;14991201;14991344;14991612;14993229;14995327;14996217	14990934;14991109;14991269;14991511;14992471;14995229;14995393;14996665	+;+;+;+;+;+;+;+	3914	55	22.2494	1.75652
TraesCS1A03G0065900	Chr1A;Chr1A;Chr1A;Chr1A	15107896;15109736;15111850;15113362	15108725;15111741;15111936;15113793	+;+;+;+	3355	92	43.4182	3.42772
TraesCS1A03G0066000	Chr1A	15119433	15119837	+	405	141	551.24	43.5185
TraesCS1A03G0066200	Chr1A;Chr1A;Chr1A;Chr1A;Chr1A;Chr1A	15201632;15202404;15203981;15203985;15206101;15206101	15202452;15202454;15205986;15205986;15206132;15206132	+;+;+;+;+;+	2861	118	65.3042	5.15554
TraesCS1A03G0066300	Chr1A;Chr1A;Chr1A;Chr1A;Chr1A;Chr1A;Chr1A;Chr1A;Chr1A	15208234;15208918;15209190;15210058;15210270;15210904;15211094;15211952;15214122	15208831;15209092;15209384;15210168;15210482;15211011;15211235;15213180;15214544	-;-;-;-;-;-;-;-;-	3194	281	139.299	10.9972
TraesCS1A03G0066600	Chr1A;Chr1A;Chr1A;Chr1A;Chr1A;Chr1A;Chr1A;Chr1A;Chr1A;Chr1A;Chr1A;Chr1A	15300898;15301139;15302043;15302622;15303215;15303598;15303811;15304057;15304550;15305457;15305910;15306242	15300984;15301495;15302189;15302757;15303316;15303714;15303891;15304397;15304795;15305781;15306143;15306904	+;+;+;+;+;+;+;+;+;+;+;+	2836	301	168.049	13.2669
TraesCS1A03G0066700	Chr1A;Chr1A;Chr1A;Chr1A;Chr1A;Chr1A	15310891;15311464;15311630;15312663;15312911;15313347	15311393;15311558;15312012;15312783;15313252;15314093	+;+;+;+;+;+	2191	4	2.89064	0.228206
TraesCS1A03G0067100	Chr1A	15343635	15345440	+	1806	52	45.5893	3.59911
TraesCS1A03G0067300	Chr1A	15368889	15369587	+	699	0	0	0
TraesCS1A03G0067400	Chr1A;Chr1A;Chr1A;Chr1A	15392629;15392752;15395678;15397284	15392636;15393173;15396708;15397707	-;-;-;-	1885	5	4.19987	0.331565
TraesCS1A03G0067500	Chr1A	15399523	15401294	-	1772	2	1.78708	0.141084
TraesCS1A03G0068000	Chr1A;Chr1A;Chr1A;Chr1A;Chr1A;Chr1A;Chr1A;Chr1A	15510151;15511575;15512307;15512582;15512898;15513107;15513553;15514764	15510564;15512206;15512363;15512820;15513016;15513193;15513670;15515060	+;+;+;+;+;+;+;+	1963	13	10.4858	0.827815
TraesCS1A03G0068100	Chr1A;Chr1A	15517582;15518060	15517967;15518667	+;+	994	4	6.37163	0.503018
TraesCS1A03G0068200	Chr1A;Chr1A;Chr1A;Chr1A;Chr1A;Chr1A;Chr1A;Chr1A;Chr1A	15584010;15584505;15584892;15585060;15585284;15585693;15585966;15593104;15594162	15584243;15584776;15584928;15585157;15585345;15585816;15586160;15593914;15594529	+;+;+;+;+;+;+;+;+	2201	73	52.5146	4.14584
TraesCS1A03G0068300	Chr1A	15601197	15603641	-	2445	73	47.2738	3.73211
TraesCS1A03G0068500	Chr1A	15613570	15615690	-	2121	36	26.8744	2.12164
TraesCS1A03G0068800	Chr1A;Chr1A;Chr1A;Chr1A	15646443;15646972;15647310;15648630	15646889;15647238;15647702;15648744	-;-;-;-	1222	94	121.796	9.61538
TraesCS1A03G0069000	Chr1A;Chr1A;Chr1A;Chr1A;Chr1A;Chr1A;Chr1A;Chr1A;Chr1A;Chr1A	15678023;15678614;15678785;15679274;15679514;15679729;15680176;15680390;15681000;15681391	15678233;15678686;15678894;15679417;15679622;15680090;15680249;15680694;15681246;15681931	+;+;+;+;+;+;+;+;+;+	2176	339	246.671	19.4738
TraesCS1A03G0069100	Chr1A;Chr1A;Chr1A	15681929;15682522;15683940	15682228;15682651;15684246	-;-;-	737	38	81.6381	6.44505
TraesCS1A03G0069300	Chr1A;Chr1A;Chr1A;Chr1A;Chr1A;Chr1A;Chr1A	15698654;15699791;15699987;15700188;15700543;15700734;15701178	15699126;15699853;15700073;15700422;15700616;15700832;15701587	+;+;+;+;+;+;+	1441	138	151.632	11.9709
TraesCS1A03G0070300	Chr1A;Chr1A;Chr1A;Chr1A;Chr1A;Chr1A;Chr1A;Chr1A;Chr1A;Chr1A;Chr1A;Chr1A;Chr1A;Chr1A;Chr1A;Chr1A;Chr1A;Chr1A;Chr1A;Chr1A	15791908;15791908;15791908;15792947;15792947;15792947;15793692;15793692;15793692;15793934;15793934;15793934;15794279;15794279;15794279;15794554;15794765;15794765;15795039;15795360	15792847;15792847;15792847;15793575;15793581;15793581;15793842;15793842;15793842;15794162;15794162;15794162;15794537;15794537;15794465;15794595;15794870;15794890;15795294;15795684	-;-;-;-;-;-;-;-;-;-;-;-;-;-;-;-;-;-;-;-	2963	243	129.853	10.2514
TraesCS1A03G0070400	Chr1A;Chr1A	15966246;15967590	15967453;15967786	-;-	1405	0	0	0
TraesCS1A03G0070500	Chr1A;Chr1A	16003801;16004436	16004362;16005231	+;+	1358	4	4.66377	0.368189
TraesCS1A03G0070800	Chr1A;Chr1A;Chr1A;Chr1A;Chr1A;Chr1A	16039638;16041208;16041614;16041825;16042061;16042477	16040199;16041524;16041749;16041967;16042184;16043334	+;+;+;+;+;+	2140	127	93.9652	7.41822
TraesCS1A03G0070900	Chr1A;Chr1A;Chr1A	16054909;16055119;16057075	16055020;16056941;16060811	+;+;+	5672	180	50.2474	3.96685
TraesCS1A03G0071100	Chr1A;Chr1A;Chr1A	16060993;16062854;16063414	16061100;16062931;16063533	-;-;-	306	42	217.323	17.1569
TraesCS1A03G0071500	Chr1A	16085058	16085762	+	705	0	0	0
TraesCS1A03G0071700	Chr1A	16112475	16114826	+	2352	50	33.6597	2.65731
TraesCS1A03G0071800	Chr1A	16119778	16122030	+	2253	38	26.7054	2.1083
TraesCS1A03G0071900	Chr1A;Chr1A;Chr1A;Chr1A;Chr1A;Chr1A;Chr1A;Chr1A;Chr1A;Chr1A;Chr1A	16124458;16125242;16125444;16125662;16126028;16126297;16126577;16126746;16127384;16127680;16128987	16125125;16125310;16125570;16125840;16126197;16126377;16126648;16126817;16127522;16128750;16129008	-;-;-;-;-;-;-;-;-;-;-	2670	282	167.23	13.2022
TraesCS1A03G0072000	Chr1A;Chr1A;Chr1A;Chr1A;Chr1A;Chr1A;Chr1A;Chr1A;Chr1A;Chr1A;Chr1A	16138385;16139215;16139420;16139637;16140000;16140238;16140494;16141906;16148916;16149161;16150351	16139061;16139274;16139546;16139905;16140169;16140318;16140565;16141977;16149054;16150225;16150429	-;-;-;-;-;-;-;-;-;-;-	2811	327	184.189	14.5411
TraesCS1A03G0072200	Chr1A;Chr1A;Chr1A;Chr1A	16277726;16278914;16281228;16281787	16278183;16278978;16281538;16282241	-;-;-;-	1289	0	0	0
TraesCS1A03G0072300	Chr1A	16324203	16325390	-	1188	2	2.66557	0.210438
TraesCS1A03G0072400	Chr1A;Chr1A	16332592;16333154	16333031;16333993	-;-	1280	0	0	0
TraesCS1A03G0072500	Chr1A;Chr1A;Chr1A	16370756;16370853;16371162	16370769;16370862;16372334	-;-;-	1197	5	6.61383	0.522139
TraesCS1A03G0072600	Chr1A;Chr1A	16389348;16389773	16389644;16390591	-;-	1116	1	1.41877	0.112007
TraesCS1A03G0072700	Chr1A;Chr1A	16520066;16520169	16520091;16520469	+;+	327	0	0	0
TraesCS1A03G0073200	Chr1A;Chr1A;Chr1A;Chr1A;Chr1A	16715916;16716147;16716330;16716333;16717619	16716194;16716194;16717729;16717535;16717708	+;+;+;+;+	1679	29	27.3479	2.15902
TraesCS1A03G0073300	Chr1A;Chr1A;Chr1A;Chr1A;Chr1A	16720131;16720131;16721855;16721855;16724503	16720584;16720584;16725111;16724397;16724657	+;+;+;+;+	3711	131	55.893	4.41256
TraesCS1A03G0073400	Chr1A	17211267	17212859	+	1593	41	40.7516	3.2172
TraesCS1A03G0073500	Chr1A;Chr1A;Chr1A;Chr1A;Chr1A;Chr1A;Chr1A	17230250;17230896;17231328;17231689;17231844;17232043;17234809	17230792;17231014;17231566;17231745;17231930;17232587;17235171	-;-;-;-;-;-;-	1953	86	69.7225	5.50435
TraesCS1A03G0073700	Chr1A;Chr1A;Chr1A;Chr1A;Chr1A;Chr1A;Chr1A;Chr1A;Chr1A;Chr1A;Chr1A;Chr1A	17316169;17316717;17316898;17317069;17317241;17318638;17318916;17321046;17321865;17322515;17322817;17323036	17316230;17316795;17316984;17317134;17317434;17318779;17318996;17321174;17321942;17322586;17322897;17323323	+;+;+;+;+;+;+;+;+;+;+;+	1359	137	159.617	12.6012
TraesCS1A03G0073800	Chr1A;Chr1A	17324074;17326899	17325145;17327414	-;-	1588	22	21.9356	1.73174
TraesCS1A03G0074000	Chr1A	17404383	17406315	+	1933	76	62.2528	4.91464
TraesCS1A03G0074600	Chr1A	17808423	17808955	-	533	2	5.94128	0.469043
TraesCS1A03G0075000	Chr1A;Chr1A;Chr1A	17922489;17922729;17923957	17922628;17922992;17924062	+;+;+	510	25	77.6152	6.12745
TraesCS1A03G0075300	Chr1A;Chr1A	18107524;18108055	18107652;18108159	+;+	234	0	0	0
TraesCS1A03G0075700	Chr1A	18254682	18255170	+	489	0	0	0
TraesCS1A03G0076000	Chr1A;Chr1A;Chr1A;Chr1A;Chr1A;Chr1A	18269082;18269432;18270039;18270630;18270789;18271326	18269325;18269483;18270070;18270663;18270856;18271719	+;+;+;+;+;+	824	146	280.545	22.1481
TraesCS1A03G0076400	Chr1A;Chr1A;Chr1A;Chr1A;Chr1A;Chr1A	18287645;18288026;18289005;18289443;18289603;18290187	18287940;18288077;18289036;18289476;18289670;18290838	+;+;+;+;+;+	1134	113	157.777	12.4559
TraesCS1A03G0076600	Chr1A;Chr1A;Chr1A;Chr1A	18305729;18307240;18307608;18308012	18307128;18307353;18307872;18308421	+;+;+;+	2189	79	57.1424	4.51119
TraesCS1A03G0076700	Chr1A;Chr1A;Chr1A;Chr1A;Chr1A;Chr1A;Chr1A;Chr1A;Chr1A;Chr1A;Chr1A;Chr1A	18312344;18312751;18313307;18314014;18314170;18314810;18315508;18315683;18315858;18316015;18316216;18316729	18312569;18312833;18313436;18314093;18314259;18314934;18315568;18315733;18315935;18316120;18316361;18316851	+;+;+;+;+;+;+;+;+;+;+;+	1299	149	181.616	14.338
TraesCS1A03G0077000	Chr1A;Chr1A	18325384;18325703	18325555;18326091	-;-	561	0	0	0
TraesCS1A03G0077600	Chr1A;Chr1A	18714748;18715016	18714913;18715749	+;+	900	0	0	0
TraesCS1A03G0078000	Chr1A;Chr1A;Chr1A;Chr1A;Chr1A;Chr1A;Chr1A;Chr1A;Chr1A;Chr1A;Chr1A;Chr1A	18789724;18790020;18790579;18791240;18791762;18792075;18792327;18792619;18793110;18794094;18794603;18794924	18789853;18790370;18790725;18791375;18791863;18792191;18792407;18792959;18793355;18794418;18794836;18795494	+;+;+;+;+;+;+;+;+;+;+;+	2781	388	220.906	17.4398
TraesCS1A03G0078100	Chr1A	18801107	18801394	-	288	7	38.4842	3.03819
TraesCS1A03G0078200	Chr1A;Chr1A;Chr1A;Chr1A;Chr1A;Chr1A;Chr1A;Chr1A;Chr1A;Chr1A;Chr1A;Chr1A;Chr1A;Chr1A;Chr1A;Chr1A	18807567;18807567;18808788;18808788;18809293;18809293;18809507;18809507;18809747;18809747;18809954;18809954;18810116;18810116;18810279;18810279	18808693;18808693;18809052;18809052;18809400;18809400;18809647;18809655;18809868;18809868;18810025;18810025;18810175;18810175;18810610;18810610	-;-;-;-;-;-;-;-;-;-;-;-;-;-;-;-	2235	28	19.8362	1.566
TraesCS1A03G0078400	Chr1A;Chr1A;Chr1A;Chr1A;Chr1A	19016080;19016277;19016442;19016773;19017450	19016196;19016367;19016584;19017091;19017532	-;-;-;-;-	753	14	29.4381	2.32404
TraesCS1A03G0079100	Chr1A;Chr1A;Chr1A;Chr1A;Chr1A;Chr1A	19114419;19116123;19116367;19117623;19117789;19117966	19115438;19116242;19116483;19117712;19117896;19118034	+;+;+;+;+;+	1524	98	101.816	8.03806
TraesCS1A03G0079200	Chr1A;Chr1A	19121653;19122868	19122684;19123323	-;-	1488	0	0	0
TraesCS1A03G0079600	Chr1A;Chr1A	19132419;19132696	19132581;19133114	-;-	582	0	0	0
TraesCS1A03G0080200	Chr1A;Chr1A	19737327;19737740	19737632;19737919	-;-	486	13	42.353	3.34362
TraesCS1A03G0080500	Chr1A;Chr1A;Chr1A	19948133;19949401;19951228	19949286;19949920;19951331	-;-;-	1778	63	56.103	4.42913
TraesCS1A03G0080900	Chr1A;Chr1A;Chr1A;Chr1A;Chr1A	20152985;20153480;20153640;20155346;20156278	20153391;20153553;20153874;20155415;20156984	-;-;-;-;-	1493	103	109.233	8.62358
TraesCS1A03G0081200	Chr1A	20173897	20175747	+	1851	31	26.5175	2.09346
TraesCS1A03G0081500	Chr1A;Chr1A	20321933;20323637	20323351;20323911	-;-	1694	61	57.0156	4.50118
TraesCS1A03G0081600	Chr1A;Chr1A	20347721;20350854	20348459;20351002	-;-	888	9	16.0475	1.26689
TraesCS1A03G0081700	Chr1A;Chr1A	20354997;20355924	20355527;20356235	-;-	843	12	22.5388	1.77936
TraesCS1A03G0081900	Chr1A;Chr1A;Chr1A;Chr1A;Chr1A;Chr1A;Chr1A;Chr1A;Chr1A;Chr1A;Chr1A;Chr1A;Chr1A;Chr1A;Chr1A;Chr1A	20849023;20849023;20849023;20850140;20850197;20850542;20850542;20850542;20850542;20850827;20850827;20850827;20851704;20851704;20852758;20852758	20849206;20849206;20849206;20850458;20850288;20850721;20850721;20850721;20850926;20853027;20853027;20850926;20851767;20851767;20852890;20852890	-;-;-;-;-;-;-;-;-;-;-;-;-;-;-;-	2989	30	15.8918	1.2546
TraesCS1A03G0082100	Chr1A	20919670	20920936	-	1267	2	2.49937	0.197316
TraesCS1A03G0083200	Chr1A;Chr1A;Chr1A	21786439;21787695;21788152	21787336;21787835;21789350	+;+;+	2238	152	107.538	8.48972
TraesCS1A03G0083300	Chr1A;Chr1A	21790075;21792169	21790424;21792491	-;-	673	214	503.472	39.7474
TraesCS1A03G0083400	Chr1A;Chr1A;Chr1A;Chr1A	21824705;21825052;21827253;21828300	21824915;21827014;21828175;21828474	-;-;-;-	3272	59	28.5506	2.25397
TraesCS1A03G0084000	Chr1A;Chr1A;Chr1A;Chr1A;Chr1A	21922488;21922915;21923410;21923718;21924013	21922781;21923240;21923630;21923886;21925433	-;-;-;-;-	2431	1	0.651316	0.0514192
TraesCS1A03G0084400	Chr1A;Chr1A;Chr1A;Chr1A;Chr1A;Chr1A;Chr1A;Chr1A;Chr1A;Chr1A;Chr1A;Chr1A	21984918;21984918;21986068;21986071;21986370;21986370;21986661;21986661;21987351;21987351;21987718;21987718	21985278;21985278;21986286;21986286;21986475;21986475;21987000;21987000;21987635;21987635;21988667;21988667	+;+;+;+;+;+;+;+;+;+;+;+	2261	159	111.346	8.79036
TraesCS1A03G0084800	Chr1A;Chr1A;Chr1A;Chr1A;Chr1A	22050155;22050632;22050830;22051075;22051755	22050396;22050730;22050973;22051289;22052116	+;+;+;+;+	1062	114	169.964	13.4181
TraesCS1A03G0085000	Chr1A;Chr1A;Chr1A;Chr1A;Chr1A;Chr1A;Chr1A	22073293;22074886;22075216;22075581;22075817;22076575;22076783	22074183;22075118;22075503;22075709;22075990;22076682;22077524	+;+;+;+;+;+;+	2565	136	83.9515	6.62768
TraesCS1A03G0085200	Chr1A;Chr1A;Chr1A	22129336;22130564;22130808	22130454;22130707;22130936	-;-;-	1392	21	23.8867	1.88578
TraesCS1A03G0085300	Chr1A;Chr1A	22137196;22138740	22138635;22139028	-;-	1729	19	17.3995	1.37363
TraesCS1A03G0087000	Chr1A	22263997	22264116	-	120	1	13.1946	1.04167
TraesCS1A03G0087100	Chr1A;Chr1A;Chr1A	22307387;22310170;22310507	22308510;22310244;22310618	-;-;-	1311	53	64.0103	5.05339
TraesCS1A03G0087200	Chr1A;Chr1A;Chr1A	22325857;22327006;22328471	22326019;22328364;22328565	+;+;+	1617	24	23.5006	1.85529
TraesCS1A03G0088000	Chr1A	22727978	22728307	+	330	85	407.833	32.197
TraesCS1A03G0088200	Chr1A	22750723	22752567	+	1845	0	0	0
TraesCS1A03G0088700	Chr1A	22757608	22758690	-	1083	5	7.31002	0.577101
TraesCS1A03G0088900	Chr1A	22764269	22764954	-	686	6	13.8485	1.09329
TraesCS1A03G0089000	Chr1A	22773042	22774322	-	1281	7	8.65219	0.68306
TraesCS1A03G0089100	Chr1A;Chr1A;Chr1A;Chr1A;Chr1A;Chr1A	22778226;22778226;22778871;22778871;22781545;22781545	22778792;22778792;22779836;22779898;22782834;22782772	-;-;-;-;-;-	2885	6	3.29293	0.259965
TraesCS1A03G0089300	Chr1A	22797878	22798530	-	653	2	4.84946	0.382848
TraesCS1A03G0089400	Chr1A	22802361	22803975	-	1615	6	5.88241	0.464396
TraesCS1A03G0089500	Chr1A;Chr1A;Chr1A	22809328;22815730;22816547	22810607;22816420;22817055	-;-;-	2480	282	180.042	14.2137
TraesCS1A03G0089700	Chr1A;Chr1A	22819864;22820505	22820396;22822522	+;+	2551	30	18.6203	1.47001
TraesCS1A03G0090000	Chr1A;Chr1A;Chr1A;Chr1A;Chr1A	22861237;22862612;22862887;22863907;22864501	22861781;22862798;22863152;22864293;22864639	-;-;-;-;-	1524	204	211.944	16.7323
TraesCS1A03G0090400	Chr1A;Chr1A	22872919;22874768	22873050;22874860	-;-	225	5	35.1856	2.77778
TraesCS1A03G0090500	Chr1A;Chr1A	22881722;22882088	22882003;22882571	+;+	766	20	41.3407	3.26371
TraesCS1A03G0090800	Chr1A;Chr1A	22906383;22906755	22906661;22907279	+;+	804	24	47.2642	3.73134
TraesCS1A03G0090900	Chr1A;Chr1A;Chr1A;Chr1A;Chr1A;Chr1A;Chr1A;Chr1A	22908167;22908304;22908692;22908890;22909131;22909330;22909683;22909794	22908209;22908385;22908812;22908955;22909238;22909395;22909711;22909932	-;-;-;-;-;-;-;-	654	19	45.9995	3.6315
TraesCS1A03G0091000	Chr1A;Chr1A;Chr1A;Chr1A;Chr1A;Chr1A;Chr1A;Chr1A;Chr1A;Chr1A;Chr1A;Chr1A;Chr1A;Chr1A;Chr1A;Chr1A;Chr1A;Chr1A;Chr1A;Chr1A;Chr1A;Chr1A;Chr1A;Chr1A;Chr1A;Chr1A;Chr1A;Chr1A;Chr1A;Chr1A;Chr1A;Chr1A;Chr1A;Chr1A;Chr1A;Chr1A;Chr1A;Chr1A;Chr1A;Chr1A	22918521;22918521;22920150;22920150;22920328;22920328;22921468;22921468;22921719;22921722;22923569;22923569;22924141;22924141;22925765;22925765;22926432;22926432;22926604;22926604;22929044;22929044;22929371;22929371;22929570;22929570;22929734;22929734;22930396;22930396;22930707;22930707;22931143;22931143;22931320;22931320;22931912;22931912;22932181;22932181	22918764;22918764;22920199;22920199;22920532;22920532;22921633;22921633;22922022;22922022;22923764;22923764;22924290;22924290;22925825;22925825;22926495;22926495;22926864;22926864;22929281;22929281;22929483;22929483;22929646;22929646;22929897;22929897;22930587;22930587;22930815;22930815;22931225;22931225;22931457;22931457;22932094;22932094;22932531;22932531	+;+;+;+;+;+;+;+;+;+;+;+;+;+;+;+;+;+;+;+;+;+;+;+;+;+;+;+;+;+;+;+;+;+;+;+;+;+;+;+	3349	249	117.723	9.29382
TraesCS1A03G0091500	Chr1A;Chr1A;Chr1A;Chr1A	22949033;22950341;22950634;22950900	22950138;22950509;22950717;22951082	+;+;+;+	1542	255	261.838	20.6712
TraesCS1A03G0091600	Chr1A	22958573	22963772	+	5200	22	6.69879	0.528846
TraesCS1A03G0091700	Chr1A	22968989	22969279	-	291	0	0	0
TraesCS1A03G0091800	Chr1A	23054649	23058459	+	3811	39	16.2033	1.27919
TraesCS1A03G0093200	Chr1A;Chr1A	23221318;23222024	23221959;23222114	-;-	733	0	0	0
TraesCS1A03G0093300	Chr1A;Chr1A;Chr1A;Chr1A;Chr1A;Chr1A;Chr1A;Chr1A;Chr1A;Chr1A;Chr1A;Chr1A;Chr1A;Chr1A;Chr1A;Chr1A;Chr1A;Chr1A;Chr1A;Chr1A;Chr1A;Chr1A;Chr1A;Chr1A;Chr1A;Chr1A;Chr1A;Chr1A;Chr1A;Chr1A;Chr1A;Chr1A;Chr1A;Chr1A;Chr1A;Chr1A;Chr1A	23224241;23224241;23224241;23224241;23224970;23224970;23224970;23224970;23225247;23225247;23225247;23225336;23225422;23225422;23225422;23225422;23225766;23225766;23225766;23225766;23225766;23226439;23226439;23226439;23226439;23226439;23226992;23227461;23227461;23227461;23227461;23227461;23227841;23227841;23227841;23227841;23227841	23224885;23224885;23224885;23224885;23225178;23225178;23225178;23225175;23225342;23225342;23225342;23225656;23225656;23225656;23225656;23225656;23225933;23225933;23225933;23225933;23225933;23227105;23227105;23226877;23227105;23227105;23227105;23227611;23227611;23227611;23227611;23227611;23228167;23228167;23228167;23228167;23228167	-;-;-;-;-;-;-;-;-;-;-;-;-;-;-;-;-;-;-;-;-;-;-;-;-;-;-;-;-;-;-;-;-;-;-;-;-	2577	108	66.3569	5.23865
TraesCS1A03G0093500	Chr1A;Chr1A;Chr1A;Chr1A;Chr1A;Chr1A;Chr1A;Chr1A;Chr1A;Chr1A;Chr1A;Chr1A;Chr1A;Chr1A;Chr1A;Chr1A;Chr1A;Chr1A;Chr1A;Chr1A;Chr1A	23264950;23265219;23265748;23265902;23266094;23266823;23267008;23267166;23268819;23269884;23271558;23272467;23272591;23273563;23274498;23274963;23276334;23276458;23277275;23277470;23277780	23265144;23265308;23265782;23265980;23266183;23266898;23267086;23267294;23268917;23269988;23271650;23272518;23272702;23273771;23274553;23275048;23276376;23276561;23277351;23277723;23277893	+;+;+;+;+;+;+;+;+;+;+;+;+;+;+;+;+;+;+;+;+	2177	267	194.191	15.3307
TraesCS1A03G0093700	Chr1A;Chr1A;Chr1A;Chr1A;Chr1A;Chr1A;Chr1A;Chr1A;Chr1A;Chr1A	23342172;23343490;23343883;23344216;23345594;23346162;23346523;23346765;23346968;23347842	23342969;23343795;23344112;23344711;23345710;23346261;23346606;23346858;23347047;23348014	-;-;-;-;-;-;-;-;-;-	2478	248	158.463	12.5101
TraesCS1A03G0094000	Chr1A;Chr1A;Chr1A;Chr1A;Chr1A;Chr1A;Chr1A;Chr1A;Chr1A;Chr1A;Chr1A;Chr1A;Chr1A;Chr1A;Chr1A;Chr1A	23553835;23553835;23554107;23554107;23555559;23555559;23557092;23557092;23558073;23558073;23560511;23560511;23561500;23561500;23562207;23562207	23554021;23554021;23554442;23554442;23555637;23555637;23557240;23557240;23558186;23558186;23560642;23560642;23561550;23561613;23562642;23562642	+;+;+;+;+;+;+;+;+;+;+;+;+;+;+;+	1547	72	73.6918	5.81771
TraesCS1A03G0094800	Chr1A;Chr1A	23662474;23662777	23662703;23662816	-;-	270	2	11.7285	0.925926
TraesCS1A03G0095200	Chr1A;Chr1A;Chr1A;Chr1A;Chr1A	23775731;23776442;23776995;23778045;23778374	23776066;23776759;23777846;23778184;23778587	-;-;-;-;-	1860	24	20.4303	1.6129
TraesCS1A03G0095400	Chr1A	23928111	23929837	-	1727	4	3.66728	0.289519
TraesCS1A03G0095500	Chr1A;Chr1A;Chr1A;Chr1A;Chr1A;Chr1A	23976205;23977007;23979384;23980736;23981611;23984619	23976722;23978399;23979415;23980949;23981752;23985004	-;-;-;-;-;-	2685	3	1.76911	0.139665
TraesCS1A03G0095600	Chr1A	23993097	23993822	+	726	0	0	0
TraesCS1A03G0095700	Chr1A;Chr1A	24011812;24014418	24012187;24014557	-;-	516	69	211.727	16.7151
TraesCS1A03G0096200	Chr1A	24208092	24208694	-	603	7	18.3805	1.45108
TraesCS1A03G0096300	Chr1A;Chr1A	24219088;24220128	24219748;24220475	-;-	1009	24	37.6614	2.97324
TraesCS1A03G0096400	Chr1A;Chr1A;Chr1A;Chr1A;Chr1A;Chr1A	24224492;24225739;24226420;24227080;24227645;24228176	24225656;24225785;24226582;24227211;24228160;24228318	-;-;-;-;-;-	2166	263	192.253	15.1777
TraesCS1A03G0096600	Chr1A;Chr1A;Chr1A	24228491;24228922;24230111	24228818;24228979;24230541	+;+;+	817	37	71.7062	5.66095
TraesCS1A03G0096700	Chr1A;Chr1A;Chr1A;Chr1A;Chr1A;Chr1A;Chr1A;Chr1A;Chr1A;Chr1A;Chr1A;Chr1A;Chr1A;Chr1A;Chr1A;Chr1A;Chr1A;Chr1A;Chr1A;Chr1A;Chr1A;Chr1A;Chr1A;Chr1A	24231600;24232158;24232399;24233027;24233203;24233340;24233523;24233993;24234219;24234370;24234501;24235644;24235786;24236051;24236185;24236374;24236692;24236839;24237021;24237416;24237538;24237708;24237931;24238123	24231942;24232265;24232488;24233095;24233256;24233413;24233586;24234121;24234272;24234426;24234567;24235704;24235858;24236099;24236269;24236441;24236734;24236935;24237176;24237463;24237619;24237784;24237993;24238280	-;-;-;-;-;-;-;-;-;-;-;-;-;-;-;-;-;-;-;-;-;-;-;-	2169	120	87.5989	6.91563
TraesCS1A03G0096800	Chr1A;Chr1A	24265837;24268530	24267842;24269187	-;-	2664	259	153.937	12.1528
TraesCS1A03G0096900	Chr1A	24278984	24279205	+	222	5	35.661	2.81532
TraesCS1A03G0097100	Chr1A	24473809	24475633	+	1825	68	58.9961	4.65753
TraesCS1A03G0097300	Chr1A	24499649	24499840	+	192	0	0	0
TraesCS1A03G0098000	Chr1A	24549327	24551180	-	1854	47	40.1389	3.16882
TraesCS1A03G0098200	Chr1A	24568952	24569167	+	216	25	183.258	14.4676
TraesCS1A03G0098300	Chr1A;Chr1A	24570441;24571104	24570851;24571145	-;-	453	46	160.782	12.6932
TraesCS1A03G0098700	Chr1A;Chr1A	24593210;24593808	24593629;24593870	-;-	483	0	0	0
TraesCS1A03G0098800	Chr1A	24594343	24594594	+	252	5	31.4157	2.48016
TraesCS1A03G0098900	Chr1A	24596403	24596633	-	231	0	0	0
TraesCS1A03G0099000	Chr1A;Chr1A	24687408;24688009	24687919;24689140	+;+	1644	6	5.77865	0.456204
TraesCS1A03G0099100	Chr1A	24692242	24692829	-	588	1	2.69277	0.212585
TraesCS1A03G0099400	Chr1A;Chr1A;Chr1A	24721148;24722153;24722947	24721924;24722364;24723317	-;-;-	1360	52	60.5399	4.77941
TraesCS1A03G0099500	Chr1A;Chr1A	24723932;24724172	24724093;24724480	+;+	471	3	10.085	0.796178
TraesCS1A03G0099800	Chr1A;Chr1A;Chr1A	24748682;24749780;24750409	24749555;24749991;24750713	-;-;-	1391	13	14.7977	1.16822
TraesCS1A03G0100400	Chr1A;Chr1A;Chr1A;Chr1A;Chr1A;Chr1A;Chr1A;Chr1A;Chr1A	24807246;24807618;24807821;24808035;24808451;24808625;24808807;24808968;24812164	24807516;24807734;24807953;24808220;24808543;24808717;24808889;24809043;24812994	-;-;-;-;-;-;-;-;-	1883	169	142.106	11.2188
TraesCS1A03G0100600	Chr1A;Chr1A;Chr1A;Chr1A;Chr1A;Chr1A;Chr1A;Chr1A;Chr1A;Chr1A;Chr1A	24941193;24941674;24942051;24942467;24943317;24944302;24945179;24945411;24946144;24946453;24947262	24941533;24941915;24942135;24942602;24943462;24944428;24945318;24945476;24946297;24946547;24947610	-;-;-;-;-;-;-;-;-;-;-	1881	109	91.7518	7.24349
TraesCS1A03G0100800	Chr1A	25062077	25062697	+	621	0	0	0
TraesCS1A03G0100900	Chr1A;Chr1A	25065747;25066171	25066062;25069800	-;-	3946	140	56.1756	4.43487
TraesCS1A03G0101600	Chr1A;Chr1A	25406153;25406551	25406443;25407357	+;+	1098	68	98.0581	7.74135
TraesCS1A03G0102200	Chr1A;Chr1A	25486547;25487528	25486645;25488268	+;+	840	3	5.65482	0.446429
TraesCS1A03G0102900	Chr1A	25877620	25879560	+	1941	2	1.63148	0.1288
TraesCS1A03G0103000	Chr1A	25889587	25890069	+	483	0	0	0
TraesCS1A03G0103100	Chr1A	25917726	25919188	+	1463	2	2.16452	0.170882
TraesCS1A03G0103400	Chr1A;Chr1A;Chr1A;Chr1A;Chr1A;Chr1A;Chr1A	26026543;26027258;26027507;26029285;26030068;26030260;26030473	26027165;26027421;26027666;26029393;26030147;26030322;26030657	-;-;-;-;-;-;-	1384	162	185.334	14.6315
TraesCS1A03G0103600	Chr1A	26138034	26138992	+	959	1	1.65104	0.130344
TraesCS1A03G0103700	Chr1A;Chr1A;Chr1A;Chr1A;Chr1A;Chr1A;Chr1A;Chr1A;Chr1A;Chr1A;Chr1A	26193250;26193381;26193537;26194549;26196573;26197978;26198589;26199718;26199973;26200287;26200552	26193292;26193446;26193725;26194677;26196712;26198061;26198702;26199888;26200052;26200479;26200706	+;+;+;+;+;+;+;+;+;+;+	1364	105	121.885	9.62243
TraesCS1A03G0104100	Chr1A;Chr1A	26305470;26306417	26306285;26307552	+;+	1952	18	14.6006	1.15266
TraesCS1A03G0104200	Chr1A;Chr1A;Chr1A;Chr1A;Chr1A;Chr1A;Chr1A;Chr1A	26378067;26378718;26378976;26379210;26379484;26379646;26379797;26379973	26378222;26378894;26379110;26379288;26379552;26379721;26379841;26380399	+;+;+;+;+;+;+;+	1164	89	121.064	9.55756
TraesCS1A03G0104300	Chr1A;Chr1A	26386797;26387509	26387060;26387892	+;+	648	108	263.892	20.8333
TraesCS1A03G0104400	Chr1A	26389902	26390255	+	354	2	8.94548	0.706215
TraesCS1A03G0104500	Chr1A;Chr1A;Chr1A;Chr1A;Chr1A	26395408;26396946;26397418;26398073;26399282	26395552;26397100;26397797;26399032;26399476	+;+;+;+;+	1835	82	70.7546	5.58583
TraesCS1A03G0105600	Chr1A;Chr1A;Chr1A;Chr1A;Chr1A;Chr1A;Chr1A	26823969;26824248;26824506;26825363;26827665;26827861;26828011	26824133;26824322;26825021;26825710;26827774;26827910;26828147	+;+;+;+;+;+;+	1401	134	151.441	11.9557
TraesCS1A03G0105800	Chr1A;Chr1A;Chr1A;Chr1A;Chr1A;Chr1A	26996822;26997138;26998083;26998306;26998458;26998890	26996853;26997493;26998192;26998355;26998519;26999378	+;+;+;+;+;+	1099	10	14.4072	1.1374
TraesCS1A03G0105900	Chr1A;Chr1A	27000453;27003278	27001661;27003359	-;-	1291	112	137.363	10.8443
TraesCS1A03G0106100	Chr1A	27325774	27326241	-	468	0	0	0
TraesCS1A03G0106400	Chr1A;Chr1A;Chr1A	27588718;27589770;27593788	27589650;27590461;27594520	-;-;-	2358	0	0	0
TraesCS1A03G0106500	Chr1A;Chr1A;Chr1A;Chr1A;Chr1A;Chr1A;Chr1A;Chr1A;Chr1A;Chr1A;Chr1A;Chr1A;Chr1A;Chr1A;Chr1A	27648281;27650091;27650249;27650872;27651021;27651055;27651237;27651424;27651424;27652069;27652069;27652691;27652691;27653272;27653272	27648792;27650164;27650426;27650948;27651327;27651132;27651327;27651542;27651542;27652587;27652587;27652903;27652903;27654226;27654226	+;+;+;+;+;+;+;+;+;+;+;+;+;+;+	2954	216	115.776	9.14015
TraesCS1A03G0106600	Chr1A;Chr1A	27654431;27654879	27654768;27655195	+;+	655	90	217.56	17.1756
TraesCS1A03G0107000	Chr1A;Chr1A	27824052;27824442	27824360;27824951	-;-	819	1	1.93327	0.152625
TraesCS1A03G0107200	Chr1A;Chr1A;Chr1A;Chr1A;Chr1A;Chr1A;Chr1A;Chr1A;Chr1A;Chr1A;Chr1A	27846271;27847465;27847661;27847832;27848395;27851552;27852133;27852489;27852983;27853156;27853311	27846587;27847578;27847753;27847897;27848493;27851631;27852245;27852577;27853069;27853224;27854087	+;+;+;+;+;+;+;+;+;+;+	1904	111	92.3066	7.28729
TraesCS1A03G0107300	Chr1A;Chr1A;Chr1A;Chr1A;Chr1A;Chr1A;Chr1A;Chr1A	27855020;27856813;27857543;27858258;27858450;27858582;27858812;27859107	27855207;27856888;27857604;27858357;27858491;27858665;27858957;27859140	+;+;+;+;+;+;+;+	732	99	214.142	16.9057
TraesCS1A03G0107400	Chr1A;Chr1A;Chr1A;Chr1A;Chr1A;Chr1A;Chr1A	27936103;27937989;27939224;27939462;27939695;27939833;27940041	27936369;27938064;27939285;27939561;27939736;27939916;27940085	+;+;+;+;+;+;+	676	39	91.3471	7.21154
TraesCS1A03G0107500	Chr1A;Chr1A;Chr1A	27951680;27952681;27952964	27952591;27952815;27953338	+;+;+	1422	113	125.822	9.93319
TraesCS1A03G0108300	Chr1A;Chr1A;Chr1A;Chr1A;Chr1A;Chr1A;Chr1A;Chr1A	29100692;29100706;29101138;29102093;29102093;29102802;29104435;29104435	29101297;29101017;29101297;29102693;29104329;29104329;29104584;29104584	-;-;-;-;-;-;-;-	2993	101	53.4308	4.21818
TraesCS1A03G0108500	Chr1A;Chr1A;Chr1A;Chr1A;Chr1A;Chr1A;Chr1A;Chr1A;Chr1A;Chr1A;Chr1A;Chr1A;Chr1A;Chr1A;Chr1A	29107463;29108150;29108509;29108673;29108869;29109281;29110123;29110700;29110993;29111144;29111370;29111551;29111900;29112608;29112807	29108053;29108400;29108568;29108771;29108902;29109340;29110223;29110748;29111009;29111274;29111440;29111662;29111935;29112694;29113204	-;-;-;-;-;-;-;-;-;-;-;-;-;-;-	2097	275	207.64	16.3925
TraesCS1A03G0108700	Chr1A;Chr1A;Chr1A	29195702;29196077;29197862	29195953;29196175;29197963	-;-;-	453	0	0	0
TraesCS1A03G0108800	Chr1A;Chr1A;Chr1A	29277713;29278207;29278541	29278079;29278305;29278694	-;-;-	620	0	0	0
TraesCS1A03G0109100	Chr1A;Chr1A;Chr1A;Chr1A;Chr1A;Chr1A	29390501;29390966;29393219;29394075;29394442;29394674	29390873;29391056;29393365;29394192;29394582;29395282	+;+;+;+;+;+	1479	141	150.948	11.9168
TraesCS1A03G0109300	Chr1A;Chr1A;Chr1A	29399576;29401029;29401859	29399956;29401758;29402377	+;+;+	1630	151	146.678	11.5798
TraesCS1A03G0110000	Chr1A;Chr1A;Chr1A	29460953;29461149;29461753	29461036;29461280;29462241	+;+;+	705	2	4.49177	0.35461
TraesCS1A03G0110100	Chr1A;Chr1A	29467591;29469202	29468542;29469341	+;+	1092	0	0	0
TraesCS1A03G0110200	Chr1A;Chr1A;Chr1A;Chr1A;Chr1A;Chr1A;Chr1A;Chr1A;Chr1A;Chr1A;Chr1A;Chr1A	29500526;29500526;29500821;29500821;29501192;29501192;29501394;29501394;29503499;29503499;29503779;29503779	29500698;29500698;29500909;29500909;29501284;29501284;29503253;29503253;29503682;29503673;29504677;29504677	+;+;+;+;+;+;+;+;+;+;+;+	3298	259	124.344	9.81656
TraesCS1A03G0110900	Chr1A;Chr1A;Chr1A;Chr1A;Chr1A;Chr1A;Chr1A;Chr1A;Chr1A;Chr1A	29893568;29893849;29893995;29895139;29895323;29895763;29896379;29896694;29896944;29897285	29893734;29893923;29894051;29895221;29895381;29895911;29896516;29896852;29897054;29897782	+;+;+;+;+;+;+;+;+;+	1496	203	214.853	16.9619
TraesCS1A03G0111400	Chr1A;Chr1A;Chr1A;Chr1A	30502254;30503539;30504216;30505587	30503088;30503697;30504611;30506274	-;-;-;-	2078	166	126.485	9.98556
TraesCS1A03G0111500	Chr1A;Chr1A;Chr1A;Chr1A;Chr1A;Chr1A;Chr1A;Chr1A;Chr1A;Chr1A;Chr1A;Chr1A;Chr1A;Chr1A;Chr1A;Chr1A;Chr1A;Chr1A;Chr1A;Chr1A;Chr1A;Chr1A;Chr1A;Chr1A;Chr1A;Chr1A;Chr1A;Chr1A;Chr1A;Chr1A;Chr1A;Chr1A;Chr1A;Chr1A;Chr1A;Chr1A;Chr1A;Chr1A;Chr1A;Chr1A	30750874;30750874;30751920;30751920;30752325;30752325;30752667;30752667;30753054;30753054;30753205;30753205;30754065;30754065;30754235;30754235;30754404;30754404;30754933;30754933;30755258;30755258;30755434;30755434;30755785;30755785;30755992;30755992;30757409;30757409;30757525;30757525;30758186;30758241;30758359;30758359;30759894;30759894;30760440;30760440	30751228;30751228;30752231;30752231;30752591;30752591;30752714;30752714;30753119;30753119;30753308;30753308;30754158;30754158;30754291;30754291;30754842;30754842;30755087;30755087;30755323;30755323;30755502;30755502;30755874;30755874;30756057;30756057;30757455;30757455;30757588;30757588;30758263;30758263;30758421;30758421;30759986;30759986;30760966;30760966	+;+;+;+;+;+;+;+;+;+;+;+;+;+;+;+;+;+;+;+;+;+;+;+;+;+;+;+;+;+;+;+;+;+;+;+;+;+;+;+	3060	309	159.887	12.6225
TraesCS1A03G0111700	Chr1A;Chr1A;Chr1A;Chr1A;Chr1A;Chr1A;Chr1A;Chr1A;Chr1A;Chr1A;Chr1A	30763609;30763846;30764019;30764330;30764519;30765272;30765388;30766004;30766177;30766652;30767070	30763683;30763911;30764087;30764419;30764584;30765318;30765451;30766081;30766239;30766744;30767177	+;+;+;+;+;+;+;+;+;+;+	819	39	75.3976	5.95238
TraesCS1A03G0111900	Chr1A;Chr1A	30770410;30771088	30770555;30772093	+;+	1152	16	21.991	1.73611
TraesCS1A03G0112200	Chr1A;Chr1A;Chr1A;Chr1A;Chr1A	30848928;30849280;30850326;30850741;30850920	30849174;30849341;30850455;30850838;30851315	+;+;+;+;+	933	28	47.5175	3.75134
TraesCS1A03G0112400	Chr1A;Chr1A	30856430;30856712	30856547;30857860	-;-	1267	79	98.7251	7.794
TraesCS1A03G0112500	Chr1A;Chr1A;Chr1A;Chr1A;Chr1A;Chr1A;Chr1A;Chr1A	30900419;30901507;30901942;30902811;30903358;30903771;30904020;30904313	30901405;30901735;30902051;30903188;30903636;30903892;30904089;30906561	-;-;-;-;-;-;-;-	4424	181	64.7799	5.11415
TraesCS1A03G0112900	Chr1A;Chr1A;Chr1A;Chr1A;Chr1A	30940186;30941927;30942677;30943207;30944223	30940335;30942052;30942796;30943212;30944417	-;-;-;-;-	597	2	5.30436	0.41876
TraesCS1A03G0114300	Chr1A;Chr1A;Chr1A;Chr1A;Chr1A;Chr1A;Chr1A;Chr1A;Chr1A;Chr1A;Chr1A;Chr1A;Chr1A;Chr1A;Chr1A;Chr1A;Chr1A;Chr1A;Chr1A;Chr1A;Chr1A;Chr1A;Chr1A;Chr1A;Chr1A;Chr1A;Chr1A;Chr1A;Chr1A;Chr1A;Chr1A;Chr1A;Chr1A	31328911;31328911;31328911;31329453;31329453;31329639;31329639;31329639;31330221;31330221;31330224;31330993;31330993;31330993;31331314;31331314;31331314;31331664;31331664;31331664;31332020;31332020;31332020;31332145;31332145;31332145;31332418;31332418;31332418;31333426;31333426;31333426;31334027	31329380;31329380;31329380;31329560;31329560;31329920;31330137;31329920;31330446;31330446;31330446;31331238;31331238;31331238;31331364;31331364;31331364;31331924;31331924;31331924;31332072;31332072;31332072;31332259;31332259;31332259;31332672;31332672;31332672;31334605;31334605;31333948;31334605	+;+;+;+;+;+;+;+;+;+;+;+;+;+;+;+;+;+;+;+;+;+;+;+;+;+;+;+;+;+;+;+;+	3464	167	76.3336	6.02627
TraesCS1A03G0114500	Chr1A;Chr1A	31383382;31385566	31384214;31386490	-;-	1758	277	249.481	19.6957
TraesCS1A03G0114600	Chr1A;Chr1A	31418786;31419268	31419193;31419621	+;+	762	70	145.452	11.4829
TraesCS1A03G0114700	Chr1A;Chr1A;Chr1A	31744997;31745801;31748668	31745691;31746024;31749595	+;+;+	1847	92	78.8675	6.22631
TraesCS1A03G0115000	Chr1A;Chr1A;Chr1A	31924029;31924610;31925125	31924539;31925040;31925580	+;+;+	1398	82	92.8717	7.3319
TraesCS1A03G0115500	Chr1A	31933074	31935210	+	2137	124	91.8743	7.25316
TraesCS1A03G0115600	Chr1A	31936876	31939144	+	2269	3	2.09346	0.165271
TraesCS1A03G0116200	Chr1A;Chr1A;Chr1A	32128401;32129117;32130626	32129019;32129337;32131410	+;+;+	1625	6	5.84622	0.461538
TraesCS1A03G0116400	Chr1A;Chr1A	32251965;32252707	32252669;32255036	+;+	3035	336	175.29	13.8386
TraesCS1A03G0116800	Chr1A;Chr1A;Chr1A;Chr1A;Chr1A;Chr1A;Chr1A	32273221;32273456;32273623;32274283;32275067;32275627;32275875	32273245;32273535;32273793;32274384;32275219;32275752;32275922	-;-;-;-;-;-;-	705	6	13.4753	1.06383
TraesCS1A03G0116900	Chr1A;Chr1A;Chr1A;Chr1A;Chr1A	32297252;32298329;32298582;32299109;32299264	32297495;32298459;32298755;32299180;32299388	-;-;-;-;-	746	11	23.347	1.84316
TraesCS1A03G0117000	Chr1A;Chr1A;Chr1A;Chr1A;Chr1A;Chr1A;Chr1A;Chr1A;Chr1A;Chr1A;Chr1A	32313438;32313629;32313852;32314648;32315642;32316898;32317378;32318920;32319213;32321334;32323150	32313533;32313760;32314001;32314771;32315790;32317066;32317546;32319014;32319283;32321415;32323224	+;+;+;+;+;+;+;+;+;+;+	1312	103	124.303	9.81326
TraesCS1A03G0117100	Chr1A;Chr1A	32329498;32329982	32329871;32330577	-;-	970	27	44.0726	3.47938
TraesCS1A03G0117200	Chr1A	32404462	32404782	+	321	0	0	0
TraesCS1A03G0117300	Chr1A	32426684	32427577	-	894	24	42.506	3.3557
TraesCS1A03G0118200	Chr1A;Chr1A;Chr1A;Chr1A;Chr1A	32765051;32765155;32766327;32766692;32767002	32765079;32765199;32766596;32766903;32767300	-;-;-;-;-	855	1	1.85187	0.146199
TraesCS1A03G0118300	Chr1A	32898473	32899641	-	1169	0	0	0
TraesCS1A03G0118600	Chr1A	32913095	32913688	-	594	2	5.33114	0.420875
TraesCS1A03G0118800	Chr1A;Chr1A;Chr1A;Chr1A;Chr1A;Chr1A;Chr1A;Chr1A;Chr1A;Chr1A;Chr1A;Chr1A;Chr1A;Chr1A;Chr1A;Chr1A;Chr1A;Chr1A;Chr1A;Chr1A;Chr1A;Chr1A;Chr1A;Chr1A;Chr1A;Chr1A;Chr1A;Chr1A;Chr1A;Chr1A;Chr1A;Chr1A;Chr1A;Chr1A;Chr1A;Chr1A;Chr1A;Chr1A;Chr1A;Chr1A;Chr1A;Chr1A;Chr1A;Chr1A;Chr1A;Chr1A;Chr1A;Chr1A;Chr1A;Chr1A;Chr1A;Chr1A;Chr1A;Chr1A;Chr1A;Chr1A;Chr1A;Chr1A;Chr1A;Chr1A;Chr1A;Chr1A;Chr1A;Chr1A;Chr1A;Chr1A;Chr…	32919950;32919950;32919969;32920883;32920885;32920885;32921074;32921074;32921074;32921311;32921311;32921311;32921565;32921565;32921565;32921908;32921908;32921908;32922285;32922285;32922285;32922573;32922573;32922573;32923004;32923004;32923004;32923303;32923303;32923303;32923793;32923793;32923793;32924248;32924248;32924248;32924469;32924469;32924469;32926459;32926459;32926459;32926592;32926592;329…	32920474;32920474;32920465;32920985;32920985;32920985;32921190;32921190;32921190;32921471;32921471;32921471;32921706;32921706;32921706;32922110;32922110;32922110;32922441;32922441;32922441;32922744;32922744;32922744;32923195;32923195;32923195;32923401;32923401;32923401;32923915;32923915;32923915;32924379;32924379;32924379;32924557;32924557;32924557;32926516;32926516;32926516;32926794;32926794;329…	-;-;-;-;-;-;-;-;-;-;-;-;-;-;-;-;-;-;-;-;-;-;-;-;-;-;-;-;-;-;-;-;-;-;-;-;-;-;-;-;-;-;-;-;-;-;-;-;-;-;-;-;-;-;-;-;-;-;-;-;-;-;-;-;-;-;-;-;-;-;-;-;-;-;-	4043	523	204.821	16.1699
TraesCS1A03G0118900	Chr1A	33005328	33006152	+	825	0	0	0
TraesCS1A03G0119000	Chr1A;Chr1A	33156479;33157070	33156960;33157834	-;-	1247	0	0	0
TraesCS1A03G0119600	Chr1A;Chr1A;Chr1A	33375942;33375942;33377718	33377657;33378044;33378044	-;-;-	2103	15	11.2935	0.891583
TraesCS1A03G0120100	Chr1A;Chr1A;Chr1A;Chr1A;Chr1A;Chr1A;Chr1A;Chr1A;Chr1A;Chr1A;Chr1A;Chr1A;Chr1A;Chr1A	33902098;33902842;33902866;33903818;33904037;33904037;33904200;33904200;33904411;33904411;33904733;33904733;33904908;33904908	33902145;33902975;33902975;33903938;33904076;33904076;33904295;33904295;33904613;33904613;33904816;33904816;33905596;33905596	+;+;+;+;+;+;+;+;+;+;+;+;+;+	1415	176	196.94	15.5477
TraesCS1A03G0121000	Chr1A	34018291	34020504	+	2214	18	12.8728	1.01626
TraesCS1A03G0121300	Chr1A	34024876	34025232	-	357	2	8.87031	0.70028
TraesCS1A03G0121400	Chr1A;Chr1A;Chr1A	34032714;34032965;34033259	34032847;34033194;34033407	+;+;+	513	2	6.1729	0.487329
TraesCS1A03G0121700	Chr1A;Chr1A;Chr1A;Chr1A;Chr1A;Chr1A;Chr1A;Chr1A;Chr1A;Chr1A;Chr1A;Chr1A;Chr1A;Chr1A;Chr1A;Chr1A;Chr1A;Chr1A	34215558;34215558;34215826;34215826;34216066;34216066;34217298;34217298;34218311;34218311;34218550;34218550;34218905;34218905;34219306;34219306;34219580;34219580	34215705;34215705;34215899;34215962;34216115;34216115;34217638;34217638;34218393;34218393;34218625;34218625;34219062;34219062;34219467;34219467;34220029;34220029	+;+;+;+;+;+;+;+;+;+;+;+;+;+;+;+;+;+	1605	224	220.978	17.4455
TraesCS1A03G0121800	Chr1A	34292634	34294553	+	1920	86	70.9209	5.59896
TraesCS1A03G0122000	Chr1A;Chr1A	34367652;34368582	34368512;34368666	+;+	946	18	30.1272	2.37844
TraesCS1A03G0122200	Chr1A;Chr1A;Chr1A;Chr1A;Chr1A	34441623;34442433;34442566;34443038;34443236	34441821;34442469;34442938;34443157;34443879	+;+;+;+;+	1373	39	44.975	3.55062
TraesCS1A03G0122300	Chr1A;Chr1A	34462440;34462643	34462562;34462882	-;-	363	3	13.0855	1.03306
TraesCS1A03G0122800	Chr1A;Chr1A	34472897;34473214	34473098;34473686	+;+	675	179	419.881	33.1481
TraesCS1A03G0122900	Chr1A;Chr1A	34483710;34483962	34483866;34484512	+;+	708	15	33.5456	2.64831
TraesCS1A03G0123300	Chr1A;Chr1A	34632877;34633153	34633049;34633670	+;+	691	18	41.245	3.25615
TraesCS1A03G0123400	Chr1A;Chr1A	34635697;34636196	34636112;34636763	+;+	984	10	16.091	1.27033
TraesCS1A03G0123500	Chr1A;Chr1A;Chr1A;Chr1A	34653815;34654418;34656218;34657739	34654298;34654576;34656324;34657988	-;-;-;-	1000	14	22.1669	1.75
TraesCS1A03G0123900	Chr1A;Chr1A	34726525;34727464	34726656;34729165	+;+	1834	161	138.996	10.9733
TraesCS1A03G0124000	Chr1A;Chr1A;Chr1A;Chr1A;Chr1A	34731008;34732767;34733107;34733683;34734081	34731125;34732858;34733161;34733757;34734163	+;+;+;+;+	423	2	7.48629	0.591017
TraesCS1A03G0125000	Chr1A;Chr1A;Chr1A;Chr1A;Chr1A;Chr1A	35072180;35072180;35072718;35072718;35073153;35073156	35072222;35072222;35073054;35073054;35076173;35076173	+;+;+;+;+;+	3401	112	52.1421	4.11644
TraesCS1A03G0125200	Chr1A;Chr1A;Chr1A;Chr1A	35077405;35077593;35078303;35082862	35077459;35077764;35082756;35083115	+;+;+;+	4935	410	131.545	10.385
TraesCS1A03G0126000	Chr1A;Chr1A;Chr1A;Chr1A;Chr1A;Chr1A	35200811;35202443;35202724;35202976;35203082;35203727	35200988;35202629;35202883;35203004;35203172;35204035	+;+;+;+;+;+	954	123	204.143	16.1164
TraesCS1A03G0127300	Chr1A;Chr1A;Chr1A	35408255;35409738;35409998	35408992;35409884;35411330	-;-;-	2218	5	3.56932	0.281785
TraesCS1A03G0127500	Chr1A;Chr1A;Chr1A;Chr1A	35552345;35553345;35554205;35554568	35552439;35553779;35554493;35554908	+;+;+;+	1160	53	72.3427	5.71121
TraesCS1A03G0127600	Chr1A;Chr1A	35555214;35556027	35555525;35556551	-;-	837	37	69.9928	5.52569
TraesCS1A03G0127800	Chr1A;Chr1A	35556991;35559182	35557392;35559345	-;-	566	52	145.467	11.4841
TraesCS1A03G0127900	Chr1A;Chr1A	35579079;35579777	35579635;35580533	-;-	1314	130	156.648	12.3668
TraesCS1A03G0128500	Chr1A;Chr1A;Chr1A;Chr1A	36318584;36320370;36321270;36321448	36318845;36320519;36321360;36321570	-;-;-;-	626	12	30.3518	2.39617
TraesCS1A03G0128600	Chr1A;Chr1A;Chr1A;Chr1A;Chr1A;Chr1A;Chr1A;Chr1A;Chr1A;Chr1A;Chr1A;Chr1A;Chr1A;Chr1A;Chr1A;Chr1A;Chr1A;Chr1A;Chr1A;Chr1A;Chr1A;Chr1A;Chr1A;Chr1A;Chr1A;Chr1A;Chr1A;Chr1A;Chr1A;Chr1A;Chr1A;Chr1A;Chr1A;Chr1A;Chr1A;Chr1A;Chr1A;Chr1A;Chr1A;Chr1A;Chr1A;Chr1A;Chr1A;Chr1A;Chr1A;Chr1A;Chr1A;Chr1A;Chr1A;Chr1A;Chr1A;Chr1A;Chr1A;Chr1A;Chr1A;Chr1A;Chr1A;Chr1A;Chr1A;Chr1A;Chr1A;Chr1A;Chr1A;Chr1A;Chr1A;Chr1A;Chr…	36330340;36330340;36333771;36333771;36333929;36333937;36333937;36334190;36334190;36334190;36334579;36334579;36334579;36335371;36335371;36335371;36335538;36335538;36335538;36336162;36336162;36336162;36336414;36336414;36336414;36336632;36336632;36336632;36336931;36336931;36336931;36337684;36337684;36337684;36339839;36339839;36339839;36340377;36340377;36340377;36341156;36341156;36341156;36341418;363…	36330687;36330687;36333844;36333844;36334112;36334112;36334112;36334254;36334254;36334254;36334912;36334912;36334912;36335437;36335437;36335437;36335691;36335691;36335691;36336329;36336329;36336329;36336524;36336524;36336524;36336841;36336841;36336841;36337032;36337032;36337032;36337914;36337914;36337914;36339913;36339913;36339913;36340448;36340448;36340448;36341341;36341341;36341341;36341576;363…	+;+;+;+;+;+;+;+;+;+;+;+;+;+;+;+;+;+;+;+;+;+;+;+;+;+;+;+;+;+;+;+;+;+;+;+;+;+;+;+;+;+;+;+;+;+;+;+;+;+;+;+;+;+;+;+;+;+;+;+;+;+;+;+;+;+;+;+;+;+;+	4148	403	153.831	12.1444
TraesCS1A03G0129100	Chr1A;Chr1A;Chr1A;Chr1A;Chr1A	36577857;36578394;36578754;36579013;36581359	36578318;36578664;36578911;36579198;36581723	-;-;-;-;-	1442	139	152.625	12.0492
TraesCS1A03G0129300	Chr1A;Chr1A;Chr1A	36597179;36598193;36598451	36597249;36598311;36598797	+;+;+	537	33	97.3008	7.68156
TraesCS1A03G0129600	Chr1A;Chr1A;Chr1A	36706042;36706304;36706534	36706197;36706439;36706796	+;+;+	555	20	57.0577	4.5045
TraesCS1A03G0129800	Chr1A;Chr1A	36879037;36879679	36879572;36879790	-;-	648	65	158.824	12.5386
TraesCS1A03G0129900	Chr1A;Chr1A	37031539;37032181	37032074;37032292	-;-	648	65	158.824	12.5386
TraesCS1A03G0130000	Chr1A;Chr1A;Chr1A;Chr1A;Chr1A	37049699;37049699;37049988;37049988;37050226	37049850;37049850;37050123;37050474;37050474	+;+;+;+;+	639	29	71.8578	5.67293
TraesCS1A03G0130100	Chr1A;Chr1A	37057060;37057735	37057620;37057915	-;-	742	43	91.7575	7.24394
TraesCS1A03G0130200	Chr1A	37062673	37063419	-	747	8	16.9569	1.33869
TraesCS1A03G0130400	Chr1A;Chr1A	37231531;37232190	37232066;37232301	-;-	648	12	29.3213	2.31481
TraesCS1A03G0132700	Chr1A;Chr1A;Chr1A	37586924;37587112;37587787	37587029;37587278;37587930	-;-;-	417	0	0	0
TraesCS1A03G0133000	Chr1A;Chr1A	37774518;37775376	37775267;37775795	+;+	1170	0	0	0
TraesCS1A03G0133100	Chr1A	37779707	37780957	+	1251	98	124.035	9.79217
TraesCS1A03G0133300	Chr1A;Chr1A	37813907;37814631	37814521;37814699	+;+	684	4	9.25936	0.730994
TraesCS1A03G0133400	Chr1A	37816756	37818075	+	1320	47	56.3769	4.45076
TraesCS1A03G0133500	Chr1A;Chr1A	37820456;37821513	37821294;37821555	+;+	882	40	71.8073	5.66893
TraesCS1A03G0133600	Chr1A;Chr1A	37823748;37824607	37824497;37825015	+;+	1159	0	0	0
TraesCS1A03G0133900	Chr1A	37830260	37831367	-	1108	44	62.8767	4.9639
TraesCS1A03G0134500	Chr1A;Chr1A	37864409;37864919	37864809;37865750	-;-	1233	5	6.42072	0.506894
TraesCS1A03G0134700	Chr1A;Chr1A	38215163;38215718	38215300;38219326	+;+	3747	99	41.8339	3.30264
TraesCS1A03G0134800	Chr1A;Chr1A;Chr1A;Chr1A;Chr1A;Chr1A;Chr1A;Chr1A;Chr1A;Chr1A;Chr1A;Chr1A;Chr1A;Chr1A;Chr1A;Chr1A;Chr1A;Chr1A;Chr1A;Chr1A;Chr1A;Chr1A;Chr1A;Chr1A;Chr1A;Chr1A;Chr1A;Chr1A;Chr1A;Chr1A;Chr1A;Chr1A;Chr1A;Chr1A;Chr1A;Chr1A;Chr1A;Chr1A;Chr1A;Chr1A;Chr1A;Chr1A;Chr1A;Chr1A;Chr1A;Chr1A;Chr1A;Chr1A;Chr1A;Chr1A;Chr1A;Chr1A;Chr1A;Chr1A;Chr1A;Chr1A;Chr1A;Chr1A;Chr1A;Chr1A;Chr1A;Chr1A;Chr1A;Chr1A;Chr1A;Chr1A;Chr…	38220933;38220933;38220933;38221529;38221529;38221529;38221766;38221766;38221766;38221972;38221972;38221972;38222155;38222155;38222155;38222535;38222535;38222535;38222709;38222709;38222709;38222949;38222949;38222949;38223137;38223137;38223137;38223395;38223395;38223395;38223652;38223652;38223652;38223991;38223991;38223991;38224189;38224189;38224189;38224355;38224355;38224513;38224513;38224513;382…	38221427;38221427;38221427;38221680;38221680;38221680;38221875;38221875;38221875;38222073;38222073;38222073;38222360;38222360;38222360;38222618;38222618;38222618;38222867;38222867;38222867;38223056;38223056;38223056;38223298;38223298;38223298;38223570;38223570;38223570;38223738;38223738;38223738;38224102;38224102;38224102;38224269;38224269;38224269;38224408;38224408;38224589;38224589;38224589;382…	-;-;-;-;-;-;-;-;-;-;-;-;-;-;-;-;-;-;-;-;-;-;-;-;-;-;-;-;-;-;-;-;-;-;-;-;-;-;-;-;-;-;-;-;-;-;-;-;-;-;-;-;-;-;-;-;-;-;-;-;-;-;-;-;-;-;-;-	3715	666	283.852	22.4092
TraesCS1A03G0135000	Chr1A;Chr1A;Chr1A	38453894;38454336;38454778	38453926;38454399;38457023	-;-;-	2343	51	34.4647	2.72087
TraesCS1A03G0135100	Chr1A;Chr1A	38455153;38456367	38455341;38456372	+;+	195	0	0	0
TraesCS1A03G0135200	Chr1A	38467958	38470393	-	2436	79	51.3484	4.05378
TraesCS1A03G0135300	Chr1A	38541216	38543153	-	1938	50	40.8501	3.22497
TraesCS1A03G0135500	Chr1A;Chr1A;Chr1A;Chr1A;Chr1A;Chr1A;Chr1A;Chr1A;Chr1A;Chr1A;Chr1A;Chr1A	38548766;38548766;38549336;38549336;38549581;38549581;38549926;38549926;38550713;38551910;38552169;38552465	38549221;38549221;38549479;38549479;38549816;38549816;38550205;38550205;38550850;38552062;38552347;38552585	-;-;-;-;-;-;-;-;-;-;-;-	1707	183	169.744	13.4007
TraesCS1A03G0135600	Chr1A;Chr1A;Chr1A;Chr1A;Chr1A;Chr1A;Chr1A;Chr1A;Chr1A;Chr1A;Chr1A;Chr1A;Chr1A;Chr1A;Chr1A	38552856;38553365;38553582;38554059;38554232;38554390;38555652;38555940;38556277;38556421;38557159;38557727;38557875;38559301;38559834	38553078;38553480;38553658;38554146;38554312;38554446;38555733;38555989;38556333;38556499;38557217;38557784;38558000;38559515;38559866	+;+;+;+;+;+;+;+;+;+;+;+;+;+;+	1401	148	167.263	13.2049
TraesCS1A03G0135700	Chr1A;Chr1A;Chr1A	38552933;38553365;38553588	38553078;38553486;38553613	-;-;-	294	0	0	0
TraesCS1A03G0135800	Chr1A;Chr1A;Chr1A;Chr1A	38560132;38561139;38561721;38562435	38560690;38561353;38561818;38562730	-;-;-;-	1168	121	164.029	12.9495
TraesCS1A03G0136100	Chr1A;Chr1A	38835397;38835639	38835554;38836674	+;+	1194	60	79.5653	6.28141
TraesCS1A03G0136200	Chr1A;Chr1A;Chr1A;Chr1A;Chr1A;Chr1A;Chr1A;Chr1A;Chr1A;Chr1A;Chr1A;Chr1A;Chr1A;Chr1A;Chr1A;Chr1A;Chr1A;Chr1A;Chr1A;Chr1A;Chr1A;Chr1A;Chr1A;Chr1A;Chr1A;Chr1A;Chr1A;Chr1A	38842007;38842007;38843874;38843874;38844537;38844570;38844725;38844725;38844881;38844881;38845733;38845733;38846099;38846099;38846355;38846355;38846523;38846523;38846720;38846720;38846989;38846989;38847415;38847415;38848313;38848313;38849348;38849348	38842332;38842332;38844033;38844033;38844650;38844650;38844802;38844802;38845009;38845009;38845951;38845951;38846281;38846281;38846417;38846417;38846629;38846629;38846869;38846869;38847148;38847148;38847810;38847810;38848537;38848537;38849982;38849982	+;+;+;+;+;+;+;+;+;+;+;+;+;+;+;+;+;+;+;+;+;+;+;+;+;+;+;+	2945	139	74.732	5.89983
TraesCS1A03G0136500	Chr1A	38885255	38885908	+	654	29	70.2097	5.54281
TraesCS1A03G0136600	Chr1A	38886405	38887382	+	978	10	16.1897	1.27812
TraesCS1A03G0136700	Chr1A;Chr1A	38886600;38886791	38886605;38886979	-;-	195	0	0	0
TraesCS1A03G0136900	Chr1A;Chr1A	38893278;38894518	38894383;38895727	+;+	2316	46	31.4482	2.48273
TraesCS1A03G0137100	Chr1A	38900453	38901819	-	1367	13	15.0575	1.18873
TraesCS1A03G0137200	Chr1A	38915794	38917878	+	2085	87	66.0678	5.21583
TraesCS1A03G0137400	Chr1A;Chr1A;Chr1A;Chr1A	39035689;39037056;39037942;39038094	39036788;39037080;39038013;39038399	+;+;+;+	1503	16	16.8554	1.33067
TraesCS1A03G0137600	Chr1A;Chr1A;Chr1A;Chr1A;Chr1A;Chr1A;Chr1A;Chr1A;Chr1A	39041009;39041269;39041532;39041726;39041865;39042098;39042278;39042522;39042713	39041185;39041372;39041641;39041777;39041954;39042197;39042428;39042604;39042805	-;-;-;-;-;-;-;-;-	960	184	303.475	23.9583
TraesCS1A03G0137800	Chr1A;Chr1A	39045094;39045406	39045290;39045508	-;-	300	74	390.56	30.8333
TraesCS1A03G0138000	Chr1A;Chr1A	39048894;39049415	39049296;39049577	-;-	566	147	411.223	32.4647
TraesCS1A03G0138200	Chr1A;Chr1A;Chr1A;Chr1A;Chr1A	39051310;39051310;39052876;39053075;39053075	39052144;39052144;39052977;39053594;39053594	-;-;-;-;-	1457	179	194.523	15.3569
TraesCS1A03G0138300	Chr1A;Chr1A;Chr1A;Chr1A;Chr1A;Chr1A;Chr1A;Chr1A	39055543;39057069;39057778;39057997;39058716;39059064;39059276;39059705	39055554;39057132;39057893;39058056;39058898;39059168;39059616;39059810	+;+;+;+;+;+;+;+	987	138	221.38	17.4772
TraesCS1A03G0138700	Chr1A	39073183	39073809	+	627	21	53.0309	4.1866
TraesCS1A03G0138800	Chr1A	39102685	39103113	+	429	10	36.9079	2.91375
TraesCS1A03G0138900	Chr1A;Chr1A;Chr1A	39118695;39119061;39119308	39118946;39119095;39119636	+;+;+	616	43	110.526	8.72565
TraesCS1A03G0139300	Chr1A;Chr1A	39716166;39736391	39716801;39736927	+;+	1173	9	12.1485	0.959079
TraesCS1A03G0139400	Chr1A;Chr1A	39741894;39742688	39742029;39744304	+;+	1753	69	62.3224	4.92014
TraesCS1A03G0139500	Chr1A;Chr1A;Chr1A;Chr1A;Chr1A;Chr1A	39754242;39755953;39756077;39756077;39756432;39756432	39754806;39755992;39756318;39756318;39757917;39757917	+;+;+;+;+;+	2333	123	83.4771	6.59023
TraesCS1A03G0139600	Chr1A;Chr1A;Chr1A	39779091;39779278;39780033	39779195;39779414;39781947	-;-;-	2157	211	154.885	12.2276
TraesCS1A03G0139800	Chr1A;Chr1A;Chr1A	39786856;39788029;39789100	39787884;39789024;39789228	-;-;-	2154	37	27.1977	2.14717
TraesCS1A03G0139900	Chr1A	39787259	39787453	+	195	0	0	0
TraesCS1A03G0140000	Chr1A;Chr1A;Chr1A;Chr1A;Chr1A;Chr1A	39895455;39896110;39896358;39896791;39897976;39898866	39895902;39896262;39896411;39896970;39898101;39899018	-;-;-;-;-;-	1114	269	382.335	30.184
TraesCS1A03G0140400	Chr1A;Chr1A;Chr1A;Chr1A;Chr1A;Chr1A	40616836;40617471;40617900;40618005;40618186;40618341	40616850;40617569;40617920;40618057;40618255;40618464	-;-;-;-;-;-	382	2	8.28979	0.65445
TraesCS1A03G0140600	Chr1A	40632911	40633600	+	690	131	300.607	23.7319
TraesCS1A03G0140800	Chr1A;Chr1A;Chr1A;Chr1A;Chr1A;Chr1A	40640380;40640864;40641040;40641522;40641905;40642191	40640771;40640945;40641415;40641806;40641999;40642289	-;-;-;-;-;-	1329	134	159.646	12.6035
TraesCS1A03G0141000	Chr1A;Chr1A	40757195;40758133	40757818;40758345	-;-	837	0	0	0
TraesCS1A03G0141100	Chr1A;Chr1A;Chr1A	40970669;40973136;40973879	40971720;40973296;40974867	+;+;+	2202	150	107.858	8.51499
TraesCS1A03G0141200	Chr1A;Chr1A;Chr1A	40982749;40984257;40984828	40983643;40984418;40985816	+;+;+	2046	221	171.027	13.502
TraesCS1A03G0141300	Chr1A	40988688	40989448	-	761	4	8.32247	0.65703
TraesCS1A03G0141400	Chr1A;Chr1A;Chr1A;Chr1A;Chr1A;Chr1A;Chr1A;Chr1A;Chr1A;Chr1A;Chr1A;Chr1A;Chr1A;Chr1A;Chr1A;Chr1A;Chr1A;Chr1A;Chr1A;Chr1A;Chr1A;Chr1A;Chr1A;Chr1A;Chr1A;Chr1A	40999276;40999276;41000890;41000890;41001279;41001369;41001369;41001623;41001623;41001623;41001859;41002214;41002214;41002214;41002510;41002510;41002510;41002740;41002740;41002740;41002916;41002916;41002916;41003661;41003661;41003661	40999862;40999862;41000997;41000997;41001496;41001496;41001496;41001726;41001726;41001726;41001903;41002359;41002359;41002359;41002597;41002597;41002597;41002796;41002796;41002796;41003560;41003560;41003560;41003969;41003969;41003969	-;-;-;-;-;-;-;-;-;-;-;-;-;-;-;-;-;-;-;-;-;-;-;-;-;-	2307	192	131.774	10.4031
TraesCS1A03G0142100	Chr1A;Chr1A;Chr1A;Chr1A;Chr1A;Chr1A;Chr1A;Chr1A;Chr1A;Chr1A;Chr1A	41606492;41607467;41607664;41607857;41613792;41614127;41614294;41614446;41615043;41615271;41615472	41606664;41607583;41607755;41607922;41613872;41614182;41614357;41614549;41615192;41615384;41615555	-;-;-;-;-;-;-;-;-;-;-	1101	29	41.705	3.29246
TraesCS1A03G0142200	Chr1A;Chr1A;Chr1A;Chr1A;Chr1A;Chr1A;Chr1A;Chr1A;Chr1A;Chr1A;Chr1A;Chr1A;Chr1A;Chr1A;Chr1A;Chr1A;Chr1A;Chr1A;Chr1A;Chr1A;Chr1A;Chr1A;Chr1A;Chr1A;Chr1A;Chr1A;Chr1A	41659352;41659352;41659352;41659724;41659724;41659724;41660787;41660787;41660787;41661187;41661187;41661187;41661316;41661316;41661316;41661831;41661831;41661831;41662042;41662042;41662042;41662741;41662741;41662741;41663749;41663749;41664718	41659590;41659590;41659590;41659906;41659906;41659906;41661071;41661071;41661071;41661227;41661227;41661227;41661408;41661408;41661408;41661960;41661960;41661960;41662655;41662655;41662655;41665208;41663625;41663625;41664660;41665169;41665208	+;+;+;+;+;+;+;+;+;+;+;+;+;+;+;+;+;+;+;+;+;+;+;+;+;+;+	4053	311	121.496	9.59166
TraesCS1A03G0142300	Chr1A;Chr1A;Chr1A;Chr1A;Chr1A;Chr1A	41659816;41660692;41665391;41665820;41666137;41666340	41660411;41661397;41665722;41666048;41666240;41666852	-;-;-;-;-;-	2480	83	52.9911	4.18347
TraesCS1A03G0142700	Chr1A	41890617	41892047	-	1431	8	8.85171	0.698812
TraesCS1A03G0142800	Chr1A;Chr1A;Chr1A;Chr1A;Chr1A;Chr1A;Chr1A;Chr1A;Chr1A;Chr1A;Chr1A;Chr1A;Chr1A;Chr1A;Chr1A;Chr1A	41904236;41904236;41904557;41904557;41905010;41905010;41905203;41905203;41905437;41905437;41905786;41905786;41906128;41906128;41906444;41906444	41904436;41904436;41904904;41904904;41905098;41905098;41905338;41905338;41905695;41905701;41905925;41905925;41906336;41906336;41906498;41906498	-;-;-;-;-;-;-;-;-;-;-;-;-;-;-;-	1443	325	356.61	28.1532
TraesCS1A03G0143300	Chr1A	42076086	42076910	+	825	3	5.75764	0.454545
TraesCS1A03G0143500	Chr1A;Chr1A;Chr1A	42123980;42125221;42125497	42125134;42125402;42125747	-;-;-	1588	156	155.543	12.2796
TraesCS1A03G0143800	Chr1A	42146418	42148461	-	2044	10	7.74633	0.611546
TraesCS1A03G0144300	Chr1A;Chr1A;Chr1A;Chr1A;Chr1A;Chr1A	42400770;42401822;42402617;42404098;42404400;42404601	42401234;42401968;42402670;42404277;42404498;42404736	-;-;-;-;-;-	1081	0	0	0
TraesCS1A03G0144400	Chr1A	42532318	42532755	+	438	3	10.8449	0.856164
TraesCS1A03G0144700	Chr1A;Chr1A;Chr1A;Chr1A;Chr1A;Chr1A;Chr1A;Chr1A;Chr1A;Chr1A;Chr1A;Chr1A;Chr1A;Chr1A	43143783;43144486;43144701;43144912;43145186;43145415;43145647;43145884;43148106;43148530;43148690;43148940;43149168;43149361	43144133;43144596;43144817;43145070;43145320;43145543;43145768;43148002;43148441;43148610;43148758;43149068;43149251;43149426	+;+;+;+;+;+;+;+;+;+;+;+;+;+	4008	491	193.968	15.3131
TraesCS1A03G0144800	Chr1A;Chr1A	43150509;43150899	43150791;43152684	-;-	2069	0	0	0
TraesCS1A03G0144900	Chr1A;Chr1A	43163427;43163888	43163756;43165046	-;-	1489	0	0	0
TraesCS1A03G0145000	Chr1A;Chr1A;Chr1A;Chr1A;Chr1A	43188651;43189555;43190535;43191088;43191342	43188956;43189612;43190594;43191179;43191476	-;-;-;-;-	651	0	0	0
TraesCS1A03G0145500	Chr1A;Chr1A;Chr1A;Chr1A	43539469;43562549;43569961;43570445	43539740;43562550;43570349;43570777	-;-;-;-	996	90	143.074	11.2952
TraesCS1A03G0145800	Chr1A;Chr1A	43617820;43618088	43617834;43618318	-;-	246	0	0	0
TraesCS1A03G0146000	Chr1A;Chr1A;Chr1A;Chr1A;Chr1A;Chr1A;Chr1A;Chr1A;Chr1A;Chr1A	43626586;43627049;43627315;43628404;43628599;43629128;43629283;43630017;43630258;43631299	43626976;43627228;43627396;43628492;43628676;43629185;43629512;43630161;43630299;43631725	-;-;-;-;-;-;-;-;-;-	1722	45	41.3767	3.26655
TraesCS1A03G0146100	Chr1A	43636189	43637792	-	1604	79	77.9829	6.15648
TraesCS1A03G0146200	Chr1A;Chr1A;Chr1A	43641278;43641571;43641742	43641496;43641644;43641835	+;+;+	387	13	53.1875	4.19897
TraesCS1A03G0146500	Chr1A;Chr1A;Chr1A;Chr1A	43783833;43784461;43785070;43785350	43784364;43784910;43785237;43785698	-;-;-;-	1499	2	2.11254	0.166778
TraesCS1A03G0146700	Chr1A	43979320	43981303	+	1984	157	125.295	9.89163
TraesCS1A03G0146900	Chr1A;Chr1A;Chr1A;Chr1A;Chr1A;Chr1A;Chr1A;Chr1A	44006710;44006710;44008365;44008380;44009007;44009010;44009494;44009494	44007055;44007055;44008437;44008437;44009184;44009184;44011472;44011472	+;+;+;+;+;+;+;+	2576	144	88.5102	6.98758
TraesCS1A03G0147100	Chr1A;Chr1A;Chr1A;Chr1A;Chr1A;Chr1A;Chr1A	44013910;44014565;44014704;44015322;44015647;44015925;44016125	44014225;44014616;44014832;44015439;44015833;44016038;44016459	+;+;+;+;+;+;+	1251	80	101.253	7.99361
TraesCS1A03G0147200	Chr1A;Chr1A	44024473;44025534	44025246;44025683	-;-	924	10	17.1358	1.35281
TraesCS1A03G0147400	Chr1A;Chr1A;Chr1A	44095697;44096146;44096326	44096033;44096245;44096768	+;+;+	880	2	3.59852	0.284091
TraesCS1A03G0147500	Chr1A;Chr1A	44138996;44139478	44139357;44139779	+;+	664	0	0	0
TraesCS1A03G0147700	Chr1A;Chr1A	44167066;44167372	44167301;44167486	+;+	351	99	446.586	35.2564
TraesCS1A03G0147800	Chr1A;Chr1A;Chr1A	44172209;44172592;44172758	44172500;44172664;44172988	+;+;+	596	3	7.96988	0.629195
TraesCS1A03G0147900	Chr1A;Chr1A;Chr1A	44181557;44181877;44182053	44181792;44181949;44182058	+;+;+	315	10	50.2651	3.96825
TraesCS1A03G0148000	Chr1A;Chr1A;Chr1A	44184607;44185052;44185237	44184943;44185163;44185417	+;+;+	630	0	0	0
TraesCS1A03G0148200	Chr1A;Chr1A;Chr1A;Chr1A;Chr1A;Chr1A;Chr1A;Chr1A	44369032;44370379;44370570;44371312;44371544;44375374;44381732;44383998	44369392;44370498;44371072;44371444;44371755;44376398;44381793;44384166	-;-;-;-;-;-;-;-	2585	265	162.316	12.8143
TraesCS1A03G0148700	Chr1A;Chr1A;Chr1A;Chr1A;Chr1A	44481822;44482576;44484344;44484593;44484963	44482411;44482870;44484407;44484912;44485145	-;-;-;-;-	1452	146	159.207	12.5689
TraesCS1A03G0148800	Chr1A;Chr1A;Chr1A;Chr1A	44515971;44518937;44519676;44519676	44516682;44519489;44520800;44520800	+;+;+;+	2390	120	79.4987	6.27615
TraesCS1A03G0149000	Chr1A	44543769	44544284	-	516	20	61.3702	4.84496
TraesCS1A03G0149800	Chr1A;Chr1A	44738046;44738264	44738186;44738647	+;+	525	3	9.04771	0.714286
TraesCS1A03G0150200	Chr1A;Chr1A	44767024;44767203	44767107;44767283	-;-	165	4	38.3842	3.0303
TraesCS1A03G0150700	Chr1A;Chr1A	44807463;44811023	44808224;44811750	+;+	1490	118	125.393	9.89933
TraesCS1A03G0151200	Chr1A;Chr1A	44864607;44864805	44864777;44865254	-;-	621	1	2.54968	0.201288
TraesCS1A03G0151500	Chr1A;Chr1A;Chr1A;Chr1A;Chr1A;Chr1A;Chr1A;Chr1A;Chr1A	44904479;44904735;44905841;44906838;44906984;44907190;44907830;44929194;44929397	44904643;44905047;44906016;44906902;44907085;44907345;44907928;44929314;44929749	+;+;+;+;+;+;+;+;+	1550	169	172.636	13.629
TraesCS1A03G0151700	Chr1A;Chr1A	44932011;44932578	44932413;44933183	+;+	1009	25	39.2307	3.09713
TraesCS1A03G0151800	Chr1A;Chr1A	44947526;44947999	44947834;44948175	+;+	486	19	61.9005	4.88683
TraesCS1A03G0151900	Chr1A;Chr1A;Chr1A	44956769;44957293;44959318	44957128;44957367;44959437	+;+;+	555	12	34.2346	2.7027
TraesCS1A03G0152000	Chr1A;Chr1A;Chr1A;Chr1A	44976394;44976675;44977286;44977489	44976451;44976784;44977406;44977595	+;+;+;+	396	22	87.9639	6.94444
TraesCS1A03G0152100	Chr1A;Chr1A	44982161;44982709	44982544;44982734	+;+	410	32	123.579	9.7561
TraesCS1A03G0152300	Chr1A	45148467	45148766	+	300	0	0	0
TraesCS1A03G0152800	Chr1A;Chr1A	45529366;45529746	45529580;45530134	-;-	604	9	23.593	1.86258
TraesCS1A03G0152900	Chr1A;Chr1A;Chr1A	45650172;45650363;45650588	45650197;45650536;45650660	-;-;-	273	5	28.9991	2.28938
TraesCS1A03G0153700	Chr1A;Chr1A;Chr1A;Chr1A	46620758;46621552;46621788;46623927	46621425;46621686;46622817;46624226	-;-;-;-	2133	126	93.5312	7.38397
TraesCS1A03G0153800	Chr1A;Chr1A;Chr1A;Chr1A;Chr1A	46626741;46626941;46627034;46627420;46627703	46626938;46626994;46627417;46627525;46627992	-;-;-;-;-	1032	1	1.53425	0.121124
TraesCS1A03G0154200	Chr1A;Chr1A;Chr1A;Chr1A	46663599;46664030;46664610;46664790	46663850;46664158;46664703;46664941	-;-;-;-	627	8	20.2022	1.5949
TraesCS1A03G0154300	Chr1A;Chr1A;Chr1A;Chr1A;Chr1A;Chr1A;Chr1A;Chr1A;Chr1A;Chr1A;Chr1A;Chr1A;Chr1A;Chr1A;Chr1A;Chr1A;Chr1A;Chr1A;Chr1A;Chr1A;Chr1A;Chr1A	46665099;46665099;46665099;46666418;46666418;46666418;46666697;46666697;46666697;46666850;46666850;46666850;46667066;46667066;46667066;46667287;46667287;46667287;46667483;46667483;46667513;46667991	46665394;46665394;46665394;46666578;46666578;46666578;46666766;46666766;46666766;46666955;46666955;46666955;46667164;46667164;46667164;46667409;46667409;46667409;46669011;46667876;46669011;46668899	+;+;+;+;+;+;+;+;+;+;+;+;+;+;+;+;+;+;+;+;+;+	2384	215	142.794	11.2731
TraesCS1A03G0155400	Chr1A	47735712	47735981	-	270	1	5.86426	0.462963
TraesCS1A03G0155800	Chr1A;Chr1A;Chr1A	47780444;47783783;47785301	47781166;47784068;47785909	+;+;+	1618	153	149.723	11.8201
TraesCS1A03G0156300	Chr1A;Chr1A;Chr1A;Chr1A;Chr1A	48355351;48356593;48357806;48358257;48358473	48356052;48356895;48358021;48358376;48359571	+;+;+;+;+	2440	220	142.761	11.2705
TraesCS1A03G0156700	Chr1A;Chr1A;Chr1A;Chr1A;Chr1A;Chr1A;Chr1A;Chr1A;Chr1A;Chr1A;Chr1A;Chr1A;Chr1A;Chr1A;Chr1A	48413691;48413909;48413909;48414142;48416365;48416365;48416605;48416605;48416923;48416923;48417083;48417239;48417239;48417395;48417395	48413775;48414306;48414306;48414218;48416471;48416471;48416841;48416841;48416985;48416985;48417145;48417301;48417301;48417932;48417932	-;-;-;-;-;-;-;-;-;-;-;-;-;-;-	1554	40	40.7555	3.2175
TraesCS1A03G0157100	Chr1A;Chr1A;Chr1A;Chr1A	48760330;48760622;48761117;48761273	48760491;48760879;48761179;48761846	-;-;-;-	1057	14	20.9715	1.65563
TraesCS1A03G0157600	Chr1A;Chr1A;Chr1A;Chr1A;Chr1A;Chr1A	48807720;48815568;48815809;48816139;48816288;48816998	48807987;48815674;48816045;48816174;48816476;48817572	-;-;-;-;-;-	1412	12	13.4562	1.06232
TraesCS1A03G0157800	Chr1A;Chr1A;Chr1A;Chr1A;Chr1A;Chr1A;Chr1A;Chr1A;Chr1A;Chr1A;Chr1A;Chr1A;Chr1A;Chr1A;Chr1A	48848664;48848664;48853690;48853690;48853927;48853927;48854265;48854265;48854521;48854921;48854921;48855077;48855077;48855233;48855233	48848973;48848973;48853796;48853796;48854184;48854184;48854327;48854327;48854583;48854983;48854983;48855139;48855139;48855823;48855823	-;-;-;-;-;-;-;-;-;-;-;-;-;-;-	1518	12	12.5166	0.988142
TraesCS1A03G0157900	Chr1A;Chr1A;Chr1A;Chr1A	48859211;48867875;48868595;48869277	48859403;48867981;48868783;48869690	-;-;-;-	903	51	89.4251	7.0598
TraesCS1A03G0158400	Chr1A	49000888	49002099	+	1212	0	0	0
TraesCS1A03G0158700	Chr1A;Chr1A;Chr1A;Chr1A;Chr1A;Chr1A;Chr1A;Chr1A;Chr1A;Chr1A;Chr1A;Chr1A;Chr1A;Chr1A;Chr1A;Chr1A;Chr1A;Chr1A;Chr1A;Chr1A;Chr1A;Chr1A;Chr1A;Chr1A;Chr1A;Chr1A;Chr1A;Chr1A;Chr1A;Chr1A;Chr1A;Chr1A;Chr1A;Chr1A;Chr1A;Chr1A;Chr1A;Chr1A;Chr1A;Chr1A;Chr1A;Chr1A;Chr1A;Chr1A;Chr1A;Chr1A;Chr1A;Chr1A;Chr1A;Chr1A;Chr1A	49745129;49745129;49745129;49746498;49746498;49746498;49746784;49746784;49746784;49746989;49746989;49746989;49747157;49747157;49747157;49747364;49747364;49747364;49748482;49748482;49748482;49748735;49748735;49748735;49749065;49749065;49749065;49749257;49749257;49749257;49749475;49749475;49749475;49750413;49750413;49750413;49750697;49750697;49750697;49751013;49751013;49751022;49752171;49752171;497…	49745711;49745711;49745711;49746653;49746596;49746596;49746914;49746914;49746914;49747076;49747076;49747076;49747279;49747279;49747279;49747528;49747528;49747528;49748596;49748596;49748596;49748922;49748922;49748922;49749165;49749165;49749165;49749305;49749305;49749305;49749563;49749563;49749563;49750569;49750569;49750569;49750798;49750798;49750798;49751127;49751127;49751127;49752559;49752559;497…	-;-;-;-;-;-;-;-;-;-;-;-;-;-;-;-;-;-;-;-;-;-;-;-;-;-;-;-;-;-;-;-;-;-;-;-;-;-;-;-;-;-;-;-;-;-;-;-;-;-;-	3262	177	85.9145	6.78265
TraesCS1A03G0158800	Chr1A;Chr1A;Chr1A;Chr1A;Chr1A;Chr1A	49761051;49761051;49762838;49762838;49763876;49766877	49762497;49762497;49763157;49763157;49764103;49766880	-;-;-;-;-;-	1999	127	100.593	7.94147
TraesCS1A03G0159000	Chr1A;Chr1A;Chr1A;Chr1A;Chr1A	49768999;49769359;49769585;49770366;49771043	49769120;49769533;49769881;49770689;49771144	-;-;-;-;-	1020	51	79.1675	6.25
TraesCS1A03G0159700	Chr1A;Chr1A	49935699;49935944	49935711;49936236	-;-	306	0	0	0
TraesCS1A03G0160100	Chr1A;Chr1A;Chr1A;Chr1A;Chr1A;Chr1A;Chr1A;Chr1A;Chr1A;Chr1A;Chr1A;Chr1A;Chr1A;Chr1A;Chr1A;Chr1A;Chr1A;Chr1A;Chr1A;Chr1A;Chr1A	50135279;50135279;50136317;50136317;50137539;50137539;50138107;50138107;50139621;50139621;50140528;50140528;50141796;50141796;50142248;50142248;50142915;50142915;50143185;50143496;50144217	50135279;50135279;50136433;50136433;50138001;50138001;50138226;50138226;50139698;50139698;50140701;50140701;50141873;50141873;50142420;50142420;50143070;50143070;50143206;50143556;50144742	+;+;+;+;+;+;+;+;+;+;+;+;+;+;+;+;+;+;+;+;+	1969	170	136.704	10.7923
TraesCS1A03G0160500	Chr1A;Chr1A;Chr1A;Chr1A;Chr1A;Chr1A;Chr1A;Chr1A;Chr1A	50353581;50354530;50356083;50356784;50357348;50357793;50357990;50358320;50359114	50353692;50355021;50356157;50356939;50357697;50357915;50358103;50358440;50360355	+;+;+;+;+;+;+;+;+	2785	265	150.66	11.8941
TraesCS1A03G0160600	Chr1A	50360032	50360268	-	237	0	0	0
TraesCS1A03G0161400	Chr1A;Chr1A;Chr1A	50378051;50378652;50381774	50378486;50381081;50382067	-;-;-	3160	24	12.0254	0.949367
TraesCS1A03G0162100	Chr1A;Chr1A;Chr1A;Chr1A;Chr1A;Chr1A;Chr1A;Chr1A;Chr1A;Chr1A;Chr1A;Chr1A;Chr1A;Chr1A;Chr1A;Chr1A;Chr1A;Chr1A;Chr1A;Chr1A;Chr1A;Chr1A;Chr1A;Chr1A;Chr1A;Chr1A;Chr1A;Chr1A;Chr1A;Chr1A;Chr1A;Chr1A;Chr1A;Chr1A;Chr1A;Chr1A;Chr1A;Chr1A;Chr1A;Chr1A;Chr1A;Chr1A;Chr1A;Chr1A;Chr1A;Chr1A;Chr1A;Chr1A;Chr1A;Chr1A;Chr1A;Chr1A;Chr1A;Chr1A;Chr1A;Chr1A;Chr1A;Chr1A;Chr1A;Chr1A;Chr1A;Chr1A;Chr1A;Chr1A;Chr1A;Chr1A;Chr…	51128004;51128004;51128004;51128004;51128004;51128004;51129376;51129376;51129376;51129376;51129376;51129376;51129974;51129974;51129974;51129974;51129974;51129974;51130341;51130341;51130341;51130341;51130341;51130341;51130524;51130524;51130524;51130527;51130527;51130527;51130831;51130831;51130831;51130831;51130831;51130831;51132162;51132162;51132162;51132162;51132162;51132162;51134049;51134049;511…	51128334;51128334;51128334;51128334;51128334;51128334;51129456;51129456;51129456;51129456;51129456;51129456;51130016;51130016;51130016;51130016;51130016;51130016;51130419;51130419;51130419;51130419;51130419;51130419;51130689;51130689;51130689;51130689;51130689;51130689;51130964;51130964;51130964;51130964;51130964;51130964;51132230;51132230;51132230;51132230;51132230;51132230;51134136;51134136;511…	+;+;+;+;+;+;+;+;+;+;+;+;+;+;+;+;+;+;+;+;+;+;+;+;+;+;+;+;+;+;+;+;+;+;+;+;+;+;+;+;+;+;+;+;+;+;+;+;+;+;+;+;+;+;+;+;+;+;+;+;+;+;+;+;+;+;+;+;+;+;+;+;+;+;+;+;+;+;+;+;+;+;+;+;+;+;+;+;+;+;+;+;+;+;+;+;+;+;+;+;+;+;+;+;+;+;+;+;+	3905	329	133.399	10.5314
TraesCS1A03G0162200	Chr1A;Chr1A;Chr1A	51144974;51145532;51146021	51145375;51146005;51146293	-;-;-	1149	9	12.4022	0.979112
TraesCS1A03G0162300	Chr1A;Chr1A	51254644;51258044	51254685;51258557	-;-	556	57	162.322	12.8147
TraesCS1A03G0162400	Chr1A;Chr1A;Chr1A;Chr1A;Chr1A;Chr1A;Chr1A;Chr1A;Chr1A;Chr1A	51276215;51276389;51277535;51277535;51277875;51277875;51279052;51279052;51280376;51280376	51277422;51277434;51277688;51277688;51278903;51278903;51279516;51279516;51280771;51281417	-;-;-;-;-;-;-;-;-;-	3910	208	84.2294	6.64962
TraesCS1A03G0162500	Chr1A;Chr1A;Chr1A;Chr1A;Chr1A	51322329;51323302;51323701;51324475;51327933	51322736;51323576;51324381;51325006;51328084	+;+;+;+;+	2048	198	153.078	12.085
TraesCS1A03G0162800	Chr1A	51334903	51337707	+	2805	17	9.59606	0.757576
TraesCS1A03G0163200	Chr1A;Chr1A;Chr1A;Chr1A;Chr1A;Chr1A;Chr1A	51516777;51526862;51527196;51528459;51528910;51529163;51529366	51517467;51527111;51527471;51528587;51529086;51529270;51529911	+;+;+;+;+;+;+	2177	177	128.734	10.1631
TraesCS1A03G0163300	Chr1A;Chr1A	51530217;51532004	51530508;51533439	+;+	1728	39	35.7353	2.82118
TraesCS1A03G0163500	Chr1A	51543252	51543824	-	573	4	11.0531	0.8726
TraesCS1A03G0163600	Chr1A;Chr1A	51544392;51549235	51544785;51549293	-;-	453	2	6.99051	0.551876
TraesCS1A03G0163800	Chr1A	51549373	51550164	-	792	6	11.9951	0.94697
TraesCS1A03G0164000	Chr1A;Chr1A;Chr1A;Chr1A;Chr1A	51646480;51647286;51647586;51648049;51648601	51647046;51647482;51647775;51648440;51650561	+;+;+;+;+	3307	185	88.5757	6.99274
TraesCS1A03G0164300	Chr1A;Chr1A;Chr1A;Chr1A;Chr1A;Chr1A;Chr1A;Chr1A;Chr1A;Chr1A;Chr1A;Chr1A;Chr1A;Chr1A;Chr1A;Chr1A;Chr1A;Chr1A;Chr1A;Chr1A;Chr1A;Chr1A;Chr1A;Chr1A;Chr1A;Chr1A	51649463;51649463;51649910;51649910;51650139;51650139;51650264;51650264;51650405;51650405;51650792;51650792;51650928;51650928;51651172;51651172;51651580;51651580;51651763;51651763;51651921;51651921;51652068;51652953;51653124;51653353	51649609;51649609;51649966;51649966;51650193;51650193;51650304;51650304;51650559;51650559;51650856;51650856;51650978;51650978;51651248;51651248;51651689;51651689;51651811;51651803;51651965;51651958;51652192;51653010;51653207;51653460	-;-;-;-;-;-;-;-;-;-;-;-;-;-;-;-;-;-;-;-;-;-;-;-;-;-	1227	72	92.9105	7.33496
TraesCS1A03G0164500	Chr1A;Chr1A;Chr1A;Chr1A;Chr1A;Chr1A;Chr1A;Chr1A;Chr1A	51699023;51699887;51700270;51700508;51701261;51701551;51702228;51702492;51702907	51699641;51700101;51700420;51700699;51701423;51701852;51702404;51702656;51703535	+;+;+;+;+;+;+;+;+	2613	285	172.696	13.6338
TraesCS1A03G0164600	Chr1A;Chr1A;Chr1A	51795003;51799322;51799739	51798071;51799536;51800169	+;+;+	3715	20	8.52409	0.672948
TraesCS1A03G0164700	Chr1A	51796556	51796750	-	195	0	0	0
TraesCS1A03G0164800	Chr1A;Chr1A	51800848;51803366	51802995;51803625	-;-	2408	28	18.411	1.45349
TraesCS1A03G0165000	Chr1A;Chr1A;Chr1A;Chr1A;Chr1A;Chr1A;Chr1A;Chr1A;Chr1A;Chr1A;Chr1A;Chr1A;Chr1A;Chr1A;Chr1A;Chr1A;Chr1A;Chr1A;Chr1A;Chr1A;Chr1A;Chr1A;Chr1A;Chr1A;Chr1A;Chr1A;Chr1A;Chr1A;Chr1A;Chr1A;Chr1A;Chr1A;Chr1A;Chr1A;Chr1A;Chr1A;Chr1A;Chr1A;Chr1A;Chr1A;Chr1A;Chr1A;Chr1A;Chr1A;Chr1A;Chr1A;Chr1A;Chr1A;Chr1A;Chr1A;Chr1A;Chr1A;Chr1A;Chr1A;Chr1A;Chr1A;Chr1A;Chr1A;Chr1A;Chr1A;Chr1A;Chr1A;Chr1A;Chr1A;Chr1A;Chr1A;Chr…	51819659;51819659;51819659;51820118;51820118;51820118;51821380;51821380;51821380;51821680;51821680;51821680;51822924;51822924;51822924;51823844;51823844;51823844;51824045;51824045;51824045;51824256;51824256;51824256;51825833;51825833;51825833;51826080;51826080;51826080;51826325;51826325;51826325;51827292;51827292;51827292;51827608;51827608;51827608;51827888;51827888;51827888;51828586;51828586;518…	51820025;51820025;51820025;51820323;51820323;51820323;51821520;51821520;51821520;51821856;51821856;51821856;51823020;51823020;51823020;51823956;51823956;51823956;51824167;51824167;51824167;51824327;51824327;51824327;51825925;51825925;51825925;51826190;51826190;51826190;51826447;51826447;51826447;51827480;51827480;51827480;51827682;51827682;51827682;51828024;51828024;51828024;51828720;51828720;518…	+;+;+;+;+;+;+;+;+;+;+;+;+;+;+;+;+;+;+;+;+;+;+;+;+;+;+;+;+;+;+;+;+;+;+;+;+;+;+;+;+;+;+;+;+;+;+;+;+;+;+;+;+;+;+;+;+;+;+;+;+;+;+;+;+;+;+;+;+;+;+;+;+;+;+;+;+;+;+;+;+;+;+;+;+;+;+;+;+;+;+;+;+;+;+;+;+;+;+;+;+;+;+;+;+;+;+;+;+;+;+	6381	839	208.185	16.4355
TraesCS1A03G0165100	Chr1A;Chr1A;Chr1A	51843442;51846956;51847739	51846324;51847053;51847856	+;+;+	3099	26	13.284	1.04873
TraesCS1A03G0165200	Chr1A	51851659	51852336	+	678	12	28.0239	2.21239
TraesCS1A03G0165300	Chr1A	51852396	51853691	+	1296	22	26.8779	2.12191
TraesCS1A03G0165400	Chr1A	51855125	51855691	+	567	4	11.17	0.881834
TraesCS1A03G0165900	Chr1A;Chr1A	51896712;51900693	51899494;51900723	+;+	2814	28	15.7547	1.24378
TraesCS1A03G0166000	Chr1A	51904921	51905934	+	1014	107	167.079	13.1903
TraesCS1A03G0166100	Chr1A	51905938	51907062	+	1125	22	30.9633	2.44444
TraesCS1A03G0166300	Chr1A;Chr1A;Chr1A;Chr1A;Chr1A;Chr1A	51910819;51910819;51912163;51912163;51912862;51912862	51911680;51911680;51912482;51912438;51913240;51913240	+;+;+;+;+;+	1561	214	217.064	17.1365
TraesCS1A03G0166400	Chr1A;Chr1A;Chr1A	51914729;51915866;51916185	51915252;51915987;51916564	-;-;-	1026	58	89.5071	7.06628
TraesCS1A03G0166600	Chr1A	52032664	52034779	-	2116	42	31.4276	2.4811
TraesCS1A03G0167100	Chr1A;Chr1A;Chr1A	52063041;52063221;52064581	52063141;52064047;52064722	-;-;-	1070	5	7.39883	0.584112
TraesCS1A03G0167300	Chr1A;Chr1A;Chr1A;Chr1A;Chr1A;Chr1A;Chr1A;Chr1A;Chr1A	52073136;52073136;52073136;52075840;52075840;52075840;52077507;52078414;52081940	52074904;52074874;52074904;52077006;52076566;52077006;52078298;52078618;52082072	-;-;-;-;-;-;-;-;-	4066	207	80.6083	6.36375
TraesCS1A03G0167500	Chr1A;Chr1A	52441133;52442083	52441952;52442370	-;-	1108	0	0	0
TraesCS1A03G0167600	Chr1A;Chr1A	52504954;52505658	52505547;52505802	-;-	739	0	0	0
TraesCS1A03G0167700	Chr1A;Chr1A	52511363;52514404	52511890;52515255	+;+	1380	36	41.3048	3.26087
TraesCS1A03G0167900	Chr1A	52516859	52517494	-	636	22	54.77	4.3239
TraesCS1A03G0168500	Chr1A;Chr1A	53046304;53046544	53046465;53046852	+;+	471	6	20.1701	1.59236
TraesCS1A03G0168600	Chr1A;Chr1A	53073444;53074030	53073459;53074604	-;-	591	3	8.03731	0.634518
TraesCS1A03G0168800	Chr1A	53166078	53166452	-	375	1	4.22227	0.333333
TraesCS1A03G0169800	Chr1A;Chr1A;Chr1A	53369712;53372658;53372986	53370390;53372887;53373259	-;-;-	1183	78	104.397	8.24176
TraesCS1A03G0169900	Chr1A;Chr1A;Chr1A	53374732;53376901;53377215	53375598;53377123;53377380	-;-;-	1256	131	165.142	13.0374
TraesCS1A03G0170400	Chr1A;Chr1A;Chr1A;Chr1A;Chr1A;Chr1A;Chr1A;Chr1A;Chr1A;Chr1A;Chr1A;Chr1A;Chr1A;Chr1A;Chr1A;Chr1A;Chr1A;Chr1A	54226099;54226099;54229206;54229206;54230118;54230118;54230840;54230840;54231651;54231651;54231992;54231992;54232229;54232229;54232539;54232539;54232729;54232729	54226585;54226585;54229402;54229402;54230253;54230253;54231052;54231070;54231880;54231880;54232109;54232109;54232372;54232372;54232625;54232625;54233263;54233263	+;+;+;+;+;+;+;+;+;+;+;+;+;+;+;+;+;+	2165	246	179.91	14.2032
TraesCS1A03G0170500	Chr1A;Chr1A;Chr1A;Chr1A;Chr1A;Chr1A;Chr1A	54581525;54582224;54583096;54583278;54584342;54584618;54585326	54581937;54582327;54583157;54583386;54584482;54584763;54585459	-;-;-;-;-;-;-	1109	63	89.9468	7.10099
TraesCS1A03G0170600	Chr1A;Chr1A	54748823;54751646	54749756;54752379	+;+	1668	0	0	0
TraesCS1A03G0170700	Chr1A	54756204	54758539	-	2336	51	34.568	2.72902
TraesCS1A03G0170900	Chr1A;Chr1A;Chr1A;Chr1A;Chr1A;Chr1A;Chr1A;Chr1A	54973400;54974170;54974367;54974558;54975147;54976178;54978467;54978648	54974071;54974271;54974448;54974577;54975201;54976245;54978559;54979131	+;+;+;+;+;+;+;+	1576	41	41.1912	3.2519
TraesCS1A03G0171000	Chr1A;Chr1A;Chr1A;Chr1A;Chr1A;Chr1A	54991470;55001466;55001986;55002227;55002240;55002484	54991626;55001983;55002114;55002238;55002350;55002915	+;+;+;+;+;+	1359	27	31.4573	2.48344
TraesCS1A03G0171300	Chr1A;Chr1A	55039206;55039972	55039874;55040356	-;-	1054	13	19.529	1.54175
TraesCS1A03G0171500	Chr1A;Chr1A	55060008;55060682	55060575;55061573	+;+	1460	8	8.67589	0.684932
TraesCS1A03G0171600	Chr1A;Chr1A;Chr1A;Chr1A	55080112;55082777;55083303;55083816	55082680;55083172;55083429;55084011	-;-;-;-	3288	100	48.1554	3.8017
TraesCS1A03G0172200	Chr1A;Chr1A;Chr1A	55539899;55540550;55544081	55540443;55540886;55544627	+;+;+	1429	137	151.798	11.9839
TraesCS1A03G0172300	Chr1A;Chr1A;Chr1A	55549546;55554075;55554590	55550258;55554499;55554867	-;-;-	1416	88	98.4003	7.76836
TraesCS1A03G0172500	Chr1A;Chr1A;Chr1A;Chr1A;Chr1A;Chr1A;Chr1A;Chr1A;Chr1A;Chr1A	55704101;55704101;55704725;55704725;55705031;55705031;55705636;55705660;55705921;55705921	55704612;55704612;55704895;55704895;55705437;55705437;55705809;55705809;55706287;55706287	-;-;-;-;-;-;-;-;-;-	1631	212	205.806	16.2477
TraesCS1A03G0172600	Chr1A;Chr1A;Chr1A;Chr1A;Chr1A;Chr1A	55954554;55955379;55955727;55955949;55956194;55956506	55955305;55955597;55955786;55956104;55956287;55956903	+;+;+;+;+;+	1679	180	169.746	13.4008
TraesCS1A03G0172700	Chr1A	55972558	55975645	-	3088	48	24.6117	1.94301
TraesCS1A03G0172800	Chr1A	55989904	55991408	+	1505	18	18.9371	1.49502
TraesCS1A03G0173200	Chr1A	56027541	56028637	+	1097	166	239.595	18.9152
TraesCS1A03G0173600	Chr1A;Chr1A;Chr1A;Chr1A;Chr1A;Chr1A;Chr1A;Chr1A;Chr1A;Chr1A;Chr1A;Chr1A;Chr1A;Chr1A;Chr1A;Chr1A;Chr1A;Chr1A;Chr1A;Chr1A;Chr1A;Chr1A;Chr1A;Chr1A;Chr1A;Chr1A;Chr1A;Chr1A;Chr1A;Chr1A;Chr1A;Chr1A;Chr1A;Chr1A;Chr1A;Chr1A;Chr1A;Chr1A;Chr1A;Chr1A	56186814;56186814;56186814;56186814;56187464;56187464;56187470;56187524;56187631;56187631;56187631;56187631;56187631;56188289;56188289;56188289;56188289;56188289;56188819;56188819;56188819;56188819;56188819;56189015;56189015;56189015;56189015;56189027;56189151;56189151;56189151;56189151;56189325;56189325;56189325;56189325;56189646;56189646;56189646;56189646	56187204;56187204;56187204;56187204;56187541;56187541;56187541;56187541;56188203;56188203;56188203;56188203;56188203;56188716;56188716;56188716;56188716;56188716;56188918;56188918;56188918;56188918;56188918;56189074;56189074;56189074;56189083;56189074;56189246;56189234;56189234;56189234;56189444;56189444;56189444;56189444;56190149;56190149;56190149;56190149	+;+;+;+;+;+;+;+;+;+;+;+;+;+;+;+;+;+;+;+;+;+;+;+;+;+;+;+;+;+;+;+;+;+;+;+;+;+;+;+	2359	151	101.351	8.00127
TraesCS1A03G0173700	Chr1A	56198002	56199102	+	1101	54	77.6575	6.13079
TraesCS1A03G0174000	Chr1A;Chr1A;Chr1A;Chr1A;Chr1A;Chr1A;Chr1A;Chr1A;Chr1A;Chr1A;Chr1A;Chr1A;Chr1A;Chr1A;Chr1A;Chr1A;Chr1A	56360622;56361180;56361308;56361550;56362208;56362502;56362634;56362840;56363035;56363139;56363855;56364082;56364309;56364448;56365169;56365394;56366511	56360971;56361241;56361375;56361671;56362313;56362553;56362751;56362870;56363058;56363266;56363936;56364201;56364362;56364517;56365208;56365486;56369810	+;+;+;+;+;+;+;+;+;+;+;+;+;+;+;+;+	4820	98	32.1926	2.54149
TraesCS1A03G0174100	Chr1A;Chr1A;Chr1A;Chr1A;Chr1A;Chr1A;Chr1A;Chr1A;Chr1A;Chr1A;Chr1A;Chr1A	56375666;56376225;56376352;56376590;56377061;56377345;56377477;56377684;56377888;56377999;56379406;56379633	56375993;56376286;56376419;56376711;56377166;56377396;56377594;56377714;56377911;56378126;56379487;56379774	+;+;+;+;+;+;+;+;+;+;+;+	1263	19	23.8192	1.88044
TraesCS1A03G0174700	Chr1A;Chr1A;Chr1A;Chr1A;Chr1A;Chr1A;Chr1A;Chr1A;Chr1A;Chr1A;Chr1A;Chr1A;Chr1A;Chr1A	56411367;56411672;56411976;56412291;56413105;56413940;56414892;56415791;56416066;56416994;56417543;56417993;56418153;56419683	56411589;56411880;56412166;56412371;56413531;56414397;56415099;56415980;56416901;56417155;56417865;56418042;56418228;56419903	-;-;-;-;-;-;-;-;-;-;-;-;-;-	3655	256	110.899	8.75513
TraesCS1A03G0174800	Chr1A;Chr1A;Chr1A;Chr1A;Chr1A	56500241;56500352;56502408;56503428;56503428	56503318;56500861;56503318;56504081;56504081	-;-;-;-;-	3732	200	84.8526	6.69882
TraesCS1A03G0174900	Chr1A;Chr1A;Chr1A;Chr1A	56507375;56508623;56508769;56509084	56507579;56508677;56508904;56509248	+;+;+;+	561	56	158.053	12.4777
TraesCS1A03G0175100	Chr1A;Chr1A	56515146;56515792	56515208;56515932	-;-	204	51	395.838	31.25
TraesCS1A03G0175200	Chr1A;Chr1A;Chr1A;Chr1A;Chr1A;Chr1A;Chr1A	56521871;56522477;56523161;56523265;56523741;56525306;56525331	56522418;56523052;56523184;56523719;56523805;56525326;56525633	-;-;-;-;-;-;-	1992	88	69.9472	5.52209
TraesCS1A03G0175300	Chr1A;Chr1A;Chr1A;Chr1A;Chr1A;Chr1A;Chr1A;Chr1A;Chr1A;Chr1A;Chr1A;Chr1A;Chr1A	56528583;56529388;56529605;56530592;56530827;56531088;56531485;56531638;56531867;56532033;56532307;56532510;56533423	56529210;56529496;56529715;56530705;56530961;56531236;56531563;56531790;56531923;56532115;56532406;56532716;56534010	-;-;-;-;-;-;-;-;-;-;-;-;-	2513	251	158.146	12.4851
TraesCS1A03G0175400	Chr1A;Chr1A	56581390;56583907	56583015;56584398	-;-	2118	50	37.3784	2.9509
TraesCS1A03G0175800	Chr1A;Chr1A;Chr1A;Chr1A;Chr1A;Chr1A;Chr1A;Chr1A;Chr1A;Chr1A;Chr1A;Chr1A;Chr1A;Chr1A;Chr1A;Chr1A;Chr1A;Chr1A;Chr1A;Chr1A;Chr1A;Chr1A;Chr1A;Chr1A;Chr1A;Chr1A;Chr1A;Chr1A;Chr1A;Chr1A	56855744;56855971;56857535;56857653;56857768;56857768;56858385;56858385;56858908;56858908;56859137;56859137;56859287;56859287;56859436;56859436;56859652;56859652;56859975;56859975;56860154;56860154;56860619;56860619;56860863;56860863;56861031;56861031;56861339;56861339	56855864;56856246;56857685;56857685;56857875;56857875;56858477;56858477;56858991;56858991;56859205;56859205;56859357;56859357;56859504;56859504;56859745;56859745;56860064;56860064;56860306;56860234;56860711;56860711;56860943;56860943;56861100;56861100;56861819;56861819	+;+;+;+;+;+;+;+;+;+;+;+;+;+;+;+;+;+;+;+;+;+;+;+;+;+;+;+;+;+	2104	212	159.539	12.5951
TraesCS1A03G0176100	Chr1A;Chr1A;Chr1A;Chr1A;Chr1A	56964854;56965267;56966022;56966197;56966440	56965173;56965686;56966108;56966349;56967807	+;+;+;+;+	2348	66	44.5064	3.51363
TraesCS1A03G0176200	Chr1A;Chr1A;Chr1A	56967073;56968218;56968790	56967807;56968649;56969296	-;-;-	1674	89	84.1805	6.64576
TraesCS1A03G0176800	Chr1A;Chr1A;Chr1A;Chr1A;Chr1A	58834961;58835388;58836190;58836361;58836603	58835294;58835819;58836276;58836513;58837366	+;+;+;+;+	1770	138	123.448	9.74576
TraesCS1A03G0177300	Chr1A	59089146	59090442	+	1297	0	0	0
TraesCS1A03G0177400	Chr1A	59097903	59098196	+	294	2	10.7711	0.85034
TraesCS1A03G0177500	Chr1A	59114065	59115460	+	1396	59	66.9181	5.28295
TraesCS1A03G0177600	Chr1A;Chr1A;Chr1A;Chr1A;Chr1A	59117136;59117852;59123700;59123930;59124178	59117740;59118105;59123841;59124052;59124390	-;-;-;-;-	1337	235	278.3	21.9708
TraesCS1A03G0177700	Chr1A;Chr1A;Chr1A;Chr1A;Chr1A	59412013;59412850;59413075;59417482;59417815	59412720;59412969;59413216;59417735;59418229	+;+;+;+;+	1639	136	131.382	10.3722
TraesCS1A03G0177800	Chr1A	59664453	59665577	-	1125	43	60.5192	4.77778
TraesCS1A03G0178200	Chr1A	59676633	59677169	+	537	4	11.794	0.931099
TraesCS1A03G0178300	Chr1A;Chr1A	59677329;59679105	59677855;59679228	+;+	651	5	12.1609	0.960061
TraesCS1A03G0178400	Chr1A;Chr1A;Chr1A;Chr1A;Chr1A;Chr1A;Chr1A;Chr1A;Chr1A;Chr1A;Chr1A;Chr1A;Chr1A;Chr1A;Chr1A	59681014;59681014;59681319;59681319;59681730;59681730;59681945;59681945;59682195;59682369;59682369;59682787;59682787;59682997;59682997	59681240;59681240;59681411;59681411;59681834;59681834;59682044;59682040;59682286;59682449;59682449;59682855;59682855;59683444;59683444	+;+;+;+;+;+;+;+;+;+;+;+;+;+;+	1215	51	66.4616	5.24691
TraesCS1A03G0178500	Chr1A	59683588	59685555	+	1968	12	9.65457	0.762195
TraesCS1A03G0178600	Chr1A	59700278	59702960	+	2683	2	1.18028	0.0931793
TraesCS1A03G0178800	Chr1A;Chr1A;Chr1A;Chr1A;Chr1A;Chr1A;Chr1A;Chr1A;Chr1A;Chr1A;Chr1A;Chr1A;Chr1A;Chr1A	59705265;59705265;59705841;59705841;59706141;59706141;59706479;59706479;59706825;59706825;59707052;59707064;59707388;59707388	59705748;59705748;59705994;59705994;59706375;59706375;59706689;59706689;59706964;59706964;59707174;59707174;59708210;59708210	-;-;-;-;-;-;-;-;-;-;-;-;-;-	2170	61	44.5089	3.51382
TraesCS1A03G0179100	Chr1A;Chr1A;Chr1A;Chr1A;Chr1A;Chr1A;Chr1A;Chr1A;Chr1A;Chr1A;Chr1A;Chr1A;Chr1A;Chr1A;Chr1A;Chr1A;Chr1A;Chr1A;Chr1A;Chr1A;Chr1A;Chr1A	59798189;59798189;59799870;59799870;59800073;59800073;59800251;59800251;59801039;59801039;59801367;59801367;59801661;59801661;59801859;59801859;59802260;59802260;59802497;59802497;59802962;59802962	59798518;59798518;59799967;59799967;59800167;59800167;59800415;59800436;59801152;59801152;59801474;59801474;59801743;59801743;59801980;59801980;59802384;59802384;59802580;59802580;59803377;59803377	-;-;-;-;-;-;-;-;-;-;-;-;-;-;-;-;-;-;-;-;-;-	1761	298	267.938	21.1528
TraesCS1A03G0179400	Chr1A;Chr1A;Chr1A;Chr1A;Chr1A;Chr1A;Chr1A;Chr1A;Chr1A;Chr1A;Chr1A	59885113;59885113;59887366;59887586;59887877;59888293;59888456;59888701;59888911;59889335;59889507	59887056;59887067;59887742;59887686;59887945;59888373;59888547;59888800;59889015;59889427;59889701	-;-;-;-;-;-;-;-;-;-;-	3067	51	26.3289	2.07858
TraesCS1A03G0179500	Chr1A	59893375	59894625	-	1251	6	7.594	0.59952
TraesCS1A03G0179600	Chr1A	59898406	59899722	-	1317	74	88.9658	7.02354
TraesCS1A03G0179700	Chr1A	59899735	59900736	-	1002	8	12.6415	0.998004
TraesCS1A03G0179800	Chr1A;Chr1A;Chr1A;Chr1A;Chr1A	60125031;60125262;60125539;60125874;60126198	60125160;60125407;60125757;60126089;60126679	+;+;+;+;+	1193	207	274.73	21.689
TraesCS1A03G0179900	Chr1A	60129322	60130170	-	849	6	11.1898	0.883392
TraesCS1A03G0180000	Chr1A	60172185	60173516	-	1332	0	0	0
TraesCS1A03G0180100	Chr1A;Chr1A	60240052;60241553	60241444;60241717	-;-	1558	32	32.5207	2.56739
TraesCS1A03G0180200	Chr1A	60249616	60250782	-	1167	9	12.2109	0.96401
TraesCS1A03G0180300	Chr1A;Chr1A;Chr1A;Chr1A;Chr1A;Chr1A;Chr1A;Chr1A;Chr1A;Chr1A	60255088;60255088;60257429;60257429;60258180;60258180;60258565;60258569;60259950;60260122	60256414;60256414;60257520;60257520;60258254;60258256;60258626;60258623;60260019;60261136	+;+;+;+;+;+;+;+;+;+	2643	151	90.46	7.14151
TraesCS1A03G0181200	Chr1A;Chr1A;Chr1A;Chr1A	60612990;60613479;60614726;60615001	60613152;60614141;60614873;60615589	+;+;+;+	1563	117	118.523	9.35701
TraesCS1A03G0181500	Chr1A	60657645	60659558	+	1914	167	138.15	10.9065
TraesCS1A03G0181600	Chr1A;Chr1A;Chr1A;Chr1A;Chr1A;Chr1A;Chr1A;Chr1A;Chr1A;Chr1A;Chr1A;Chr1A;Chr1A;Chr1A;Chr1A;Chr1A;Chr1A;Chr1A;Chr1A;Chr1A	60660110;60660578;60660881;60661147;60661366;60662204;60662837;60662988;60663134;60663314;60663533;60664155;60664338;60664463;60664717;60664843;60665030;60665235;60666339;60667061	60660295;60660697;60661063;60661286;60661611;60662321;60662912;60663054;60663221;60663424;60663700;60664249;60664377;60664539;60664765;60664899;60665119;60665298;60666507;60667439	-;-;-;-;-;-;-;-;-;-;-;-;-;-;-;-;-;-;-;-	2523	211	132.417	10.4538
TraesCS1A03G0182400	Chr1A;Chr1A;Chr1A;Chr1A	60689294;60689931;60691743;60693308	60689692;60690347;60692153;60693901	-;-;-;-	1821	108	93.9054	7.41351
TraesCS1A03G0183000	Chr1A;Chr1A;Chr1A;Chr1A;Chr1A;Chr1A;Chr1A;Chr1A;Chr1A;Chr1A	60775307;60775474;60775847;60775984;60776283;60776552;60776699;60777638;60778157;60778363	60775326;60775690;60775889;60776075;60776331;60776625;60776818;60777726;60778202;60778434	+;+;+;+;+;+;+;+;+;+	822	33	63.5651	5.01825
TraesCS1A03G0183700	Chr1A	60855174	60855971	-	798	0	0	0
TraesCS1A03G0184800	Chr1A	60965417	60966214	+	798	0	0	0
TraesCS1A03G0185100	Chr1A;Chr1A;Chr1A;Chr1A;Chr1A;Chr1A;Chr1A	60967800;60968925;60969106;60970222;60970451;60970696;60970880	60968134;60969025;60969254;60970372;60970601;60970798;60971095	-;-;-;-;-;-;-	1206	1	1.31289	0.103648
TraesCS1A03G0185400	Chr1A;Chr1A;Chr1A;Chr1A;Chr1A;Chr1A;Chr1A;Chr1A;Chr1A;Chr1A;Chr1A;Chr1A;Chr1A;Chr1A;Chr1A;Chr1A;Chr1A;Chr1A;Chr1A;Chr1A	61186387;61186655;61187513;61187816;61188796;61189017;61190024;61190931;61192930;61193111;61193921;61194095;61194223;61196049;61197051;61197224;61197519;61200335;61200541;61201033	61186459;61187364;61187734;61188716;61188948;61189935;61190150;61191002;61193028;61193152;61194001;61194145;61194304;61196143;61197122;61197340;61197587;61200401;61200887;61201326	+;+;+;+;+;+;+;+;+;+;+;+;+;+;+;+;+;+;+;+	4593	589	203.047	16.0298
TraesCS1A03G0185500	Chr1A;Chr1A;Chr1A;Chr1A;Chr1A;Chr1A;Chr1A;Chr1A;Chr1A;Chr1A;Chr1A;Chr1A;Chr1A;Chr1A;Chr1A;Chr1A;Chr1A;Chr1A;Chr1A;Chr1A;Chr1A;Chr1A;Chr1A;Chr1A;Chr1A;Chr1A;Chr1A;Chr1A;Chr1A;Chr1A;Chr1A;Chr1A;Chr1A;Chr1A;Chr1A	61232958;61232958;61232958;61233604;61233604;61233604;61233809;61233809;61233809;61234121;61234121;61234121;61234755;61234755;61234755;61234927;61234927;61234927;61235470;61235470;61235470;61235692;61235692;61235692;61236381;61236381;61236381;61236533;61236533;61236693;61236693;61236732;61237854;61237854;61237854	61233445;61233445;61233445;61233701;61233701;61233701;61233908;61233908;61233908;61234237;61234322;61234237;61234832;61234832;61234832;61235039;61235039;61235039;61235565;61235565;61235565;61235812;61235812;61235812;61236459;61236459;61236459;61236598;61236598;61236761;61236761;61236761;61238200;61238200;61238200	-;-;-;-;-;-;-;-;-;-;-;-;-;-;-;-;-;-;-;-;-;-;-;-;-;-;-;-;-;-;-;-;-;-;-	1857	183	156.033	12.3183
TraesCS1A03G0185600	Chr1A;Chr1A;Chr1A;Chr1A;Chr1A;Chr1A;Chr1A;Chr1A;Chr1A;Chr1A;Chr1A;Chr1A;Chr1A;Chr1A;Chr1A;Chr1A;Chr1A;Chr1A;Chr1A;Chr1A;Chr1A;Chr1A;Chr1A;Chr1A;Chr1A;Chr1A;Chr1A;Chr1A;Chr1A;Chr1A;Chr1A;Chr1A;Chr1A	61323445;61323445;61323445;61324426;61324426;61324426;61324630;61324630;61324630;61325112;61325112;61325112;61325518;61325518;61325518;61325723;61325723;61325723;61326275;61326275;61326275;61326556;61326556;61326556;61327365;61327365;61327365;61328259;61328259;61328259;61328817;61328817;61328817	61324347;61324347;61324347;61324516;61324516;61324516;61324836;61324836;61324836;61325235;61325202;61325241;61325552;61325552;61325552;61325815;61325815;61325815;61326370;61326370;61326370;61326651;61326651;61326651;61327541;61327541;61327541;61328402;61328402;61328402;61328915;61328915;61328915	-;-;-;-;-;-;-;-;-;-;-;-;-;-;-;-;-;-;-;-;-;-;-;-;-;-;-;-;-;-;-;-;-	2071	26	19.8779	1.56929
TraesCS1A03G0185700	Chr1A	61343500	61343916	+	417	0	0	0
TraesCS1A03G0185800	Chr1A;Chr1A;Chr1A;Chr1A;Chr1A;Chr1A;Chr1A;Chr1A;Chr1A;Chr1A;Chr1A;Chr1A	61384393;61384891;61386226;61387448;61387688;61388175;61388368;61388727;61388890;61389462;61389673;61390300	61384786;61385537;61386779;61387576;61387778;61388287;61388611;61388815;61388957;61389546;61389847;61390468	-;-;-;-;-;-;-;-;-;-;-;-	2758	206	118.263	9.33648
TraesCS1A03G0186000	Chr1A;Chr1A;Chr1A;Chr1A;Chr1A;Chr1A;Chr1A;Chr1A;Chr1A;Chr1A;Chr1A	61413159;61413523;61413662;61413665;61413779;61415540;61415540;61415951;61415951;61416399;61416399	61413421;61413568;61413689;61413866;61413866;61415607;61415607;61416020;61416020;61416771;61416771	+;+;+;+;+;+;+;+;+;+;+	1025	0	0	0
TraesCS1A03G0186100	Chr1A;Chr1A	61428094;61428752	61428486;61429776	+;+	1418	164	183.124	14.457
TraesCS1A03G0186400	Chr1A;Chr1A;Chr1A	61594236;61594471;61594931	61594373;61594553;61595027	-;-;-	318	0	0	0
TraesCS1A03G0186500	Chr1A;Chr1A;Chr1A;Chr1A;Chr1A;Chr1A;Chr1A;Chr1A;Chr1A;Chr1A;Chr1A;Chr1A;Chr1A;Chr1A;Chr1A;Chr1A;Chr1A;Chr1A;Chr1A;Chr1A;Chr1A;Chr1A;Chr1A;Chr1A;Chr1A	61612118;61612598;61613028;61613855;61614075;61614225;61615522;61615581;61615783;61615917;61615917;61616042;61616042;61616462;61616462;61616645;61616645;61617177;61617177;61619323;61619323;61619857;61619857;61620022;61620022	61612428;61612849;61613107;61613891;61614141;61614279;61615823;61615683;61615823;61615962;61615962;61616084;61616084;61616555;61616555;61616746;61616746;61617236;61617236;61619401;61619401;61619933;61619933;61620316;61620316	-;-;-;-;-;-;-;-;-;-;-;-;-;-;-;-;-;-;-;-;-;-;-;-;-	1900	147	122.501	9.67105
TraesCS1A03G0186700	Chr1A;Chr1A;Chr1A	61693460;61693669;61695575	61693581;61694762;61696355	+;+;+	1997	9	7.13578	0.563345
TraesCS1A03G0187200	Chr1A;Chr1A	61986021;61987744	61986929;61988766	-;-	1932	3	2.45862	0.194099
TraesCS1A03G0187300	Chr1A	61989312	61989626	+	315	0	0	0
TraesCS1A03G0187800	Chr1A;Chr1A;Chr1A;Chr1A;Chr1A;Chr1A;Chr1A;Chr1A;Chr1A;Chr1A;Chr1A;Chr1A	62091394;62091394;62092568;62092568;62093036;62093036;62093406;62093406;62093614;62093658;62093883;62093883	62091522;62091522;62092917;62092917;62093306;62093306;62093510;62093510;62093759;62093759;62094313;62094313	+;+;+;+;+;+;+;+;+;+;+;+	1432	173	191.285	15.1013
TraesCS1A03G0187900	Chr1A;Chr1A	62317314;62318396	62318306;62318658	-;-	1256	26	32.7764	2.58758
TraesCS1A03G0188100	Chr1A	62325604	62326011	-	408	0	0	0
TraesCS1A03G0188200	Chr1A;Chr1A;Chr1A;Chr1A;Chr1A;Chr1A;Chr1A;Chr1A;Chr1A;Chr1A;Chr1A;Chr1A;Chr1A;Chr1A;Chr1A;Chr1A;Chr1A;Chr1A;Chr1A;Chr1A;Chr1A;Chr1A;Chr1A;Chr1A;Chr1A	62333267;62333267;62333820;62333820;62334071;62334071;62334229;62334229;62334454;62334592;62334592;62334815;62334815;62334978;62334978;62335150;62335150;62335534;62335534;62335686;62335686;62335863;62335863;62336776;62336776	62333725;62333725;62333922;62333922;62334154;62334154;62334324;62334324;62334504;62334732;62334732;62334871;62334871;62335052;62335052;62335422;62335422;62335593;62335593;62335778;62335778;62336044;62336044;62336943;62336943	-;-;-;-;-;-;-;-;-;-;-;-;-;-;-;-;-;-;-;-;-;-;-;-;-	1842	168	144.41	11.4007
TraesCS1A03G0188500	Chr1A	62419920	62422031	-	2112	199	149.189	11.7779
TraesCS1A03G0189300	Chr1A;Chr1A;Chr1A;Chr1A	62664056;62665358;62666177;62666373	62664438;62665472;62666315;62666461	+;+;+;+	726	1	2.18092	0.172176
TraesCS1A03G0189700	Chr1A;Chr1A;Chr1A;Chr1A	62815999;62816892;62817250;62817587	62816222;62817083;62817485;62818574	+;+;+;+	1640	55	53.1002	4.19207
TraesCS1A03G0189800	Chr1A;Chr1A;Chr1A;Chr1A;Chr1A;Chr1A	62819009;62819735;62820475;62820821;62821118;62822742	62819647;62819890;62820738;62821029;62822002;62823447	-;-;-;-;-;-	2859	103	57.0427	4.50332
TraesCS1A03G0190000	Chr1A;Chr1A;Chr1A;Chr1A;Chr1A	63003403;63003403;63005767;63005767;63005923	63003777;63003777;63005871;63006984;63006871	+;+;+;+;+	1593	21	20.8728	1.64783
TraesCS1A03G0190200	Chr1A;Chr1A;Chr1A;Chr1A	63200227;63200694;63202213;63203690	63200586;63201088;63202678;63204046	+;+;+;+	1578	124	124.42	9.82256
TraesCS1A03G0190300	Chr1A;Chr1A	63268036;63268947	63268360;63269847	+;+	1226	148	191.139	15.0897
TraesCS1A03G0190400	Chr1A;Chr1A	63273241;63273635	63273510;63274596	+;+	1232	16	20.563	1.62338
TraesCS1A03G0190900	Chr1A;Chr1A	63419577;63420905	63420803;63421300	-;-	1623	118	115.117	9.08811
TraesCS1A03G0191000	Chr1A;Chr1A	63473285;63473774	63473677;63474774	+;+	1394	12	13.63	1.07604
TraesCS1A03G0191100	Chr1A;Chr1A;Chr1A;Chr1A;Chr1A	63490319;63491153;63491781;63491853;63492033	63490634;63491210;63491783;63491861;63492219	-;-;-;-;-	573	1	2.76326	0.21815
TraesCS1A03G0191400	Chr1A;Chr1A	63496300;63496775	63496646;63498066	+;+	1639	154	148.771	11.745
TraesCS1A03G0191900	Chr1A	63589819	63592653	+	2835	4	2.234	0.176367
TraesCS1A03G0192600	Chr1A;Chr1A	63803503;63803920	63803831;63804862	+;+	1272	54	67.2177	5.3066
TraesCS1A03G0192800	Chr1A;Chr1A;Chr1A;Chr1A;Chr1A;Chr1A;Chr1A;Chr1A;Chr1A;Chr1A;Chr1A;Chr1A;Chr1A	63846438;63849838;63849856;63850568;63850568;63850745;63850745;63851056;63851056;63852160;63852160;63852928;63852928	63847150;63849984;63849984;63850660;63850660;63850904;63850904;63851165;63851165;63852215;63852215;63853702;63853702	-;-;-;-;-;-;-;-;-;-;-;-;-	2054	136	104.837	8.27653
TraesCS1A03G0193000	Chr1A;Chr1A;Chr1A	64035762;64036074;64036347	64035989;64036122;64037003	+;+;+	934	234	396.685	31.3169
TraesCS1A03G0193100	Chr1A;Chr1A;Chr1A	64172020;64172349;64172648	64172264;64172397;64173340	+;+;+	987	61	97.8565	7.72543
TraesCS1A03G0193200	Chr1A	64175878	64176693	-	816	0	0	0
TraesCS1A03G0193300	Chr1A	64466500	64466991	+	492	1	3.21819	0.254065
TraesCS1A03G0193400	Chr1A	64467037	64467309	+	273	0	0	0
TraesCS1A03G0193500	Chr1A;Chr1A	64470859;64471286	64471176;64471716	+;+	749	0	0	0
TraesCS1A03G0193600	Chr1A;Chr1A;Chr1A	64477910;64478965;64480485	64478623;64479289;64480824	-;-;-	1379	113	129.745	10.2429
TraesCS1A03G0193700	Chr1A;Chr1A	64707358;64708456	64708207;64708791	-;-	1186	70	93.4524	7.37774
TraesCS1A03G0193800	Chr1A;Chr1A	65028172;65029809	65029626;65029882	+;+	1529	116	120.123	9.48332
TraesCS1A03G0193900	Chr1A;Chr1A;Chr1A;Chr1A;Chr1A;Chr1A;Chr1A;Chr1A;Chr1A;Chr1A;Chr1A;Chr1A;Chr1A;Chr1A	65062389;65062391;65064220;65064446;65064446;65064764;65064764;65065005;65065005;65065365;65065365;65065578;65066150;65066150	65064327;65062507;65064327;65064693;65064693;65064890;65064890;65065278;65065278;65065664;65065497;65065664;65066749;65066749	+;+;+;+;+;+;+;+;+;+;+;+;+;+	3488	208	94.42	7.45413
TraesCS1A03G0194000	Chr1A;Chr1A;Chr1A;Chr1A;Chr1A;Chr1A	65066873;65067000;65067907;65068131;65069014;65069212	65066938;65067273;65068008;65068592;65069121;65069915	-;-;-;-;-;-	1716	371	342.321	27.0251
TraesCS1A03G0194200	Chr1A	65244320	65244631	-	312	2	10.1497	0.801282
TraesCS1A03G0194500	Chr1A	65451873	65452640	-	768	0	0	0
TraesCS1A03G0194600	Chr1A;Chr1A	65493030;65494141	65494066;65494512	+;+	1409	19	21.3511	1.68559
TraesCS1A03G0194700	Chr1A;Chr1A;Chr1A;Chr1A;Chr1A	65497696;65498881;65499198;65499490;65500300	65498774;65499125;65499397;65500141;65500589	-;-;-;-;-	2466	294	188.769	14.9027
TraesCS1A03G0194800	Chr1A;Chr1A;Chr1A;Chr1A;Chr1A;Chr1A;Chr1A;Chr1A;Chr1A;Chr1A;Chr1A	65504577;65505140;65505446;65505723;65505894;65508016;65508185;65508345;65508605;65508858;65509232	65505068;65505235;65505604;65505800;65505968;65508094;65508233;65508528;65508703;65508958;65509379	-;-;-;-;-;-;-;-;-;-;-	1560	204	207.053	16.3462
TraesCS1A03G0194900	Chr1A	65533128	65534267	-	1140	2	2.77781	0.219298
TraesCS1A03G0195000	Chr1A;Chr1A;Chr1A;Chr1A;Chr1A;Chr1A;Chr1A;Chr1A;Chr1A;Chr1A;Chr1A;Chr1A;Chr1A;Chr1A;Chr1A;Chr1A;Chr1A;Chr1A;Chr1A;Chr1A;Chr1A;Chr1A;Chr1A;Chr1A	65773696;65773696;65774164;65774164;65774340;65774340;65774508;65774508;65774814;65774814;65775042;65775042;65775361;65775361;65775563;65775563;65775720;65775720;65775945;65775945;65776174;65776174;65777317;65777317	65774037;65774037;65774238;65774238;65774402;65774402;65774624;65774624;65774921;65774918;65775251;65775251;65775486;65775486;65775616;65775616;65775800;65775800;65776052;65776052;65776245;65776245;65777763;65777763	-;-;-;-;-;-;-;-;-;-;-;-;-;-;-;-;-;-;-;-;-;-;-;-	1803	89	78.1576	6.17027
TraesCS1A03G0195200	Chr1A;Chr1A;Chr1A;Chr1A;Chr1A;Chr1A;Chr1A;Chr1A;Chr1A;Chr1A;Chr1A;Chr1A	65912137;65912618;65912796;65912968;65913268;65913497;65913815;65914017;65914151;65914376;65914606;65917039	65912495;65912692;65912858;65913084;65913372;65913706;65913940;65914070;65914231;65914483;65914677;65917388	-;-;-;-;-;-;-;-;-;-;-;-	1720	61	56.1537	4.43314
TraesCS1A03G0195700	Chr1A;Chr1A;Chr1A;Chr1A;Chr1A;Chr1A;Chr1A;Chr1A;Chr1A;Chr1A;Chr1A;Chr1A	66175672;66176149;66176331;66176487;66176794;66177024;66177340;66177542;66177709;66177943;66178172;66181765	66176023;66176223;66176393;66176603;66176898;66177233;66177465;66177595;66177789;66178050;66178243;66182124	-;-;-;-;-;-;-;-;-;-;-;-	1723	79	72.597	5.73128
TraesCS1A03G0196100	Chr1A;Chr1A	66195861;66197429	66196541;66197512	-;-	765	0	0	0
TraesCS1A03G0196400	Chr1A;Chr1A;Chr1A	66407876;66408606;66408762	66408051;66408698;66408825	-;-;-	333	23	109.361	8.63363
TraesCS1A03G0197100	Chr1A;Chr1A	66834859;66843560	66835399;66844775	+;+	1757	64	57.6747	4.55322
TraesCS1A03G0197600	Chr1A;Chr1A;Chr1A;Chr1A;Chr1A;Chr1A;Chr1A;Chr1A;Chr1A;Chr1A	67022388;67023433;67023912;67025002;67025689;67026073;67027070;67027553;67027924;67028360	67023333;67023830;67024150;67025527;67025962;67026935;67027336;67027816;67028217;67029094	+;+;+;+;+;+;+;+;+;+	4806	363	119.591	9.44132
TraesCS1A03G0197700	Chr1A;Chr1A	67120116;67120813	67120471;67121974	+;+	1518	152	158.544	12.5165
TraesCS1A03G0197900	Chr1A;Chr1A;Chr1A;Chr1A;Chr1A;Chr1A	67141325;67142004;67142173;67142648;67142921;67143469	67141678;67142073;67142314;67142828;67143131;67143570	-;-;-;-;-;-	1060	210	313.683	24.7642
TraesCS1A03G0198400	Chr1A	67250515	67251985	-	1471	2	2.15275	0.169952
TraesCS1A03G0198500	Chr1A	67253542	67254966	-	1425	0	0	0
TraesCS1A03G0199100	Chr1A	67305320	67305604	-	285	6	33.3337	2.63158
TraesCS1A03G0199400	Chr1A	67312345	67312743	+	399	0	0	0
TraesCS1A03G0200200	Chr1A;Chr1A;Chr1A;Chr1A;Chr1A;Chr1A;Chr1A;Chr1A;Chr1A;Chr1A;Chr1A;Chr1A	67672925;67673711;67674180;67674336;67674519;67674731;67675267;67675510;67675675;67675923;67676609;67676785	67673184;67674071;67674240;67674430;67674631;67675004;67675380;67675574;67675816;67676042;67676697;67677228	+;+;+;+;+;+;+;+;+;+;+;+	2138	193	142.931	11.2839
TraesCS1A03G0200300	Chr1A;Chr1A;Chr1A;Chr1A	67677755;67679129;67679273;67679552	67678076;67679179;67679406;67679803	+;+;+;+	759	0	0	0
TraesCS1A03G0200400	Chr1A;Chr1A;Chr1A	67801079;67802040;67802345	67801433;67802231;67802567	-;-;-	770	39	80.1956	6.33117
TraesCS1A03G0200500	Chr1A	68023697	68024516	-	820	44	84.9602	6.70732
TraesCS1A03G0200600	Chr1A;Chr1A	68071138;68071926	68071825;68072528	+;+	1291	47	57.6433	4.55074
TraesCS1A03G0200700	Chr1A;Chr1A;Chr1A;Chr1A	68165419;68165419;68166292;68166298	68166136;68166136;68166482;68166482	-;-;-;-	909	83	144.574	11.4136
TraesCS1A03G0200900	Chr1A;Chr1A;Chr1A;Chr1A;Chr1A;Chr1A;Chr1A;Chr1A;Chr1A;Chr1A;Chr1A	68196470;68197711;68197961;68198175;68198414;68200456;68200648;68200776;68200985;68201172;68201373	68196821;68197811;68198023;68198254;68198452;68200539;68200695;68200847;68201079;68201260;68201485	-;-;-;-;-;-;-;-;-;-;-	1136	185	257.852	20.3565
TraesCS1A03G0201000	Chr1A;Chr1A;Chr1A;Chr1A;Chr1A;Chr1A;Chr1A	68204436;68204436;68204907;68204907;68205136;68205136;68205477	68204690;68204690;68205024;68205024;68205745;68205356;68205745	-;-;-;-;-;-;-	983	131	211.006	16.6582
TraesCS1A03G0201200	Chr1A	68229789	68230382	+	594	0	0	0
TraesCS1A03G0201600	Chr1A;Chr1A	68259395;68268348	68259583;68268602	-;-	444	4	14.2644	1.12613
TraesCS1A03G0201700	Chr1A;Chr1A;Chr1A;Chr1A;Chr1A	68578653;68579136;68580156;68580381;68580533	68578991;68580069;68580248;68580446;68581512	+;+;+;+;+	2412	150	98.467	7.77363
TraesCS1A03G0202100	Chr1A;Chr1A;Chr1A;Chr1A;Chr1A;Chr1A	69295927;69295927;69296622;69296622;69296866;69296869	69296486;69296486;69296751;69296751;69298455;69298455	+;+;+;+;+;+	2280	176	122.224	9.64912
TraesCS1A03G0202600	Chr1A;Chr1A	69868498;69870270	69869420;69870673	+;+	1327	43	51.3067	4.05049
TraesCS1A03G0202700	Chr1A;Chr1A;Chr1A;Chr1A	70083942;70085502;70085856;70087631	70084343;70085638;70086001;70087986	+;+;+;+	1041	69	104.948	8.2853
TraesCS1A03G0202800	Chr1A;Chr1A;Chr1A;Chr1A;Chr1A;Chr1A;Chr1A	70089871;70091066;70091288;70091818;70093034;70094890;70099185	70090393;70091114;70091404;70092083;70093106;70094990;70099286	-;-;-;-;-;-;-	1231	107	137.627	10.8652
TraesCS1A03G0203000	Chr1A;Chr1A;Chr1A	70360679;70360886;70361095	70360684;70360995;70361182	-;-;-	204	174	1350.5	106.618
TraesCS1A03G0203200	Chr1A;Chr1A;Chr1A	70698836;70698980;70699113	70698906;70699018;70699272	-;-;-	270	13	76.2354	6.01852
TraesCS1A03G0203500	Chr1A;Chr1A;Chr1A	70770959;70771502;70772332	70771417;70772243;70772620	-;-;-	1490	91	96.7012	7.63423
TraesCS1A03G0203700	Chr1A	70846884	70847618	+	735	4	8.61687	0.680272
TraesCS1A03G0204700	Chr1A;Chr1A	71574675;71575619	71575541;71576068	-;-	1317	5	6.0112	0.474563
TraesCS1A03G0204800	Chr1A;Chr1A;Chr1A;Chr1A	71576713;71579700;71580676;71580913	71577205;71579826;71580780;71581198	-;-;-;-	1011	138	216.125	17.0623
TraesCS1A03G0204900	Chr1A;Chr1A;Chr1A;Chr1A	71777438;71779330;71781529;71781736	71778098;71781419;71781559;71781943	-;-;-;-	2990	218	115.442	9.11371
TraesCS1A03G0205200	Chr1A	72424359	72425682	-	1324	68	81.3201	6.41994
TraesCS1A03G0205300	Chr1A;Chr1A;Chr1A;Chr1A	73076996;73077850;73083694;73084558	73077271;73077963;73084469;73086810	+;+;+;+	3419	56	25.9338	2.04738
TraesCS1A03G0205400	Chr1A;Chr1A;Chr1A;Chr1A	73079975;73080361;73080674;73080957	73080273;73080533;73080768;73081055	-;-;-;-	666	0	0	0
TraesCS1A03G0205600	Chr1A	73287995	73288297	-	303	58	303.084	23.9274
TraesCS1A03G0205900	Chr1A;Chr1A;Chr1A	73321205;73322352;73326332	73321631;73322659;73326406	-;-;-	810	0	0	0
TraesCS1A03G0206000	Chr1A	73441533	73441835	-	303	0	0	0
TraesCS1A03G0206200	Chr1A	73457378	73458244	-	867	0	0	0
TraesCS1A03G0206300	Chr1A;Chr1A	73468812;73476942	73471395;73477389	-;-	3032	139	72.5876	5.73054
TraesCS1A03G0206800	Chr1A;Chr1A	73626100;73626487	73626408;73626648	-;-	471	6	20.1701	1.59236
TraesCS1A03G0206900	Chr1A	73683991	73684266	-	276	62	355.68	28.0797
TraesCS1A03G0207200	Chr1A	73823627	73824210	-	584	0	0	0
TraesCS1A03G0207300	Chr1A;Chr1A;Chr1A	73927355;73927355;73927789	73927641;73928015;73928015	-;-;-	661	39	93.42	7.37519
TraesCS1A03G0207500	Chr1A;Chr1A;Chr1A;Chr1A	73937309;73937882;73938268;73940001	73937478;73937993;73938363;73940294	-;-;-;-	672	62	146.083	11.5327
TraesCS1A03G0207600	Chr1A;Chr1A;Chr1A;Chr1A;Chr1A;Chr1A;Chr1A;Chr1A;Chr1A;Chr1A;Chr1A;Chr1A;Chr1A;Chr1A;Chr1A	74067722;74069056;74069376;74069520;74069653;74070062;74070230;74070428;74070637;74071028;74071203;74071404;74071644;74071804;74072369	74068097;74069106;74069426;74069585;74069714;74070140;74070334;74070538;74070774;74071102;74071323;74071558;74071718;74072007;74073117	+;+;+;+;+;+;+;+;+;+;+;+;+;+;+	2418	307	201.029	15.8706
TraesCS1A03G0207700	Chr1A;Chr1A;Chr1A	74100684;74101277;74101509	74101143;74101411;74102526	-;-;-	1613	140	137.427	10.8493
TraesCS1A03G0207900	Chr1A	74162336	74163433	+	1098	43	62.0073	4.89526
TraesCS1A03G0208000	Chr1A;Chr1A;Chr1A	74164388;74166764;74167058	74164801;74166898;74168053	-;-;-	1545	182	186.518	14.7249
TraesCS1A03G0208300	Chr1A;Chr1A	74217859;74218099	74218020;74218407	+;+	471	0	0	0
TraesCS1A03G0209800	Chr1A;Chr1A;Chr1A;Chr1A;Chr1A;Chr1A;Chr1A;Chr1A;Chr1A;Chr1A	75149957;75149957;75150718;75150718;75151824;75151824;75152119;75152146;75152792;75152792	75150418;75150418;75150823;75150823;75152050;75152050;75152696;75152696;75153219;75153219	-;-;-;-;-;-;-;-;-;-	1801	161	141.543	11.1743
TraesCS1A03G0209900	Chr1A;Chr1A;Chr1A;Chr1A;Chr1A	75153323;75155736;75156484;75157780;75158101	75155045;75155804;75157003;75157987;75158393	-;-;-;-;-	2813	106	59.6641	4.71027
TraesCS1A03G0210000	Chr1A	75458679	75461231	-	2553	31	19.2259	1.51782
TraesCS1A03G0210100	Chr1A	75493461	75493793	+	333	2	9.50961	0.750751
TraesCS1A03G0210300	Chr1A;Chr1A;Chr1A;Chr1A;Chr1A;Chr1A;Chr1A;Chr1A;Chr1A;Chr1A	75659872;75660515;75661751;75661966;75662586;75662806;75663063;75663636;75663838;75664121	75659974;75660920;75661878;75662025;75662735;75662961;75663274;75663737;75663998;75664946	+;+;+;+;+;+;+;+;+;+	2304	264	181.426	14.3229
TraesCS1A03G0210400	Chr1A;Chr1A;Chr1A;Chr1A;Chr1A;Chr1A;Chr1A;Chr1A;Chr1A;Chr1A;Chr1A	75666483;75667366;75667638;75667872;75668136;75668924;75669546;75669753;75670168;75670304;75670599	75666842;75667556;75667733;75667952;75668246;75669030;75669662;75669875;75670234;75670380;75671014	+;+;+;+;+;+;+;+;+;+;+	1746	211	191.344	15.106
TraesCS1A03G0210500	Chr1A	75673207	75673443	-	237	44	293.955	23.2068
TraesCS1A03G0210600	Chr1A;Chr1A;Chr1A;Chr1A;Chr1A;Chr1A;Chr1A;Chr1A;Chr1A;Chr1A;Chr1A;Chr1A;Chr1A;Chr1A;Chr1A;Chr1A;Chr1A;Chr1A;Chr1A	75677275;75677275;75677935;75677935;75679040;75679040;75679305;75679305;75679843;75679843;75684409;75684409;75684693;75684693;75685650;75685650;75685886;75685886;75686529	75677835;75677835;75677995;75677995;75679195;75679195;75679477;75679477;75679920;75679920;75684579;75684579;75684770;75684770;75685769;75685764;75686310;75686103;75686650	-;-;-;-;-;-;-;-;-;-;-;-;-;-;-;-;-;-;-	1945	243	197.817	15.617
TraesCS1A03G0210700	Chr1A;Chr1A;Chr1A;Chr1A;Chr1A;Chr1A;Chr1A;Chr1A;Chr1A;Chr1A;Chr1A;Chr1A;Chr1A;Chr1A;Chr1A;Chr1A;Chr1A;Chr1A;Chr1A;Chr1A;Chr1A;Chr1A;Chr1A;Chr1A;Chr1A;Chr1A;Chr1A;Chr1A;Chr1A;Chr1A;Chr1A;Chr1A;Chr1A;Chr1A;Chr1A	75686876;75687329;75687473;75687533;75687748;75687748;75688476;75688476;75688677;75688677;75689365;75689365;75689882;75690368;75690368;75690914;75690914;75691126;75691126;75692040;75692040;75692315;75692315;75692740;75692740;75692931;75692931;75693378;75693378;75693619;75693619;75693789;75693789;75693913;75693913	75687232;75687384;75687654;75687654;75687796;75687796;75688579;75688579;75688741;75688741;75689435;75689435;75689941;75690481;75690481;75691038;75691038;75691177;75691177;75692102;75692102;75692424;75692424;75692832;75692832;75693012;75693012;75693455;75693455;75693694;75693694;75693838;75693838;75694422;75694422	+;+;+;+;+;+;+;+;+;+;+;+;+;+;+;+;+;+;+;+;+;+;+;+;+;+;+;+;+;+;+;+;+;+;+	2297	348	239.881	18.9377
TraesCS1A03G0210800	Chr1A	75695155	75696298	-	1144	3	4.15214	0.327797
TraesCS1A03G0211100	Chr1A;Chr1A;Chr1A	75715846;75716052;75719099	75715982;75716394;75719956	-;-;-	1338	25	29.5843	2.33558
TraesCS1A03G0211200	Chr1A;Chr1A;Chr1A;Chr1A;Chr1A;Chr1A;Chr1A;Chr1A;Chr1A;Chr1A;Chr1A;Chr1A;Chr1A	76357892;76358991;76360120;76360433;76361006;76362814;76363043;76372217;76372587;76374077;76374436;76375404;76376132	76358018;76359177;76360293;76360568;76361320;76362960;76363223;76372494;76372703;76374325;76374603;76375907;76376341	+;+;+;+;+;+;+;+;+;+;+;+;+	2793	6	3.4014	0.268528
TraesCS1A03G0211600	Chr1A;Chr1A;Chr1A;Chr1A;Chr1A;Chr1A;Chr1A;Chr1A;Chr1A;Chr1A;Chr1A;Chr1A;Chr1A;Chr1A	76606979;76607796;76609207;76609517;76610126;76611636;76611865;76612731;76613087;76613673;76614124;76614481;76615258;76616002	76607216;76607982;76609380;76609655;76610434;76611782;76612048;76613008;76613203;76613811;76614386;76614606;76615764;76616495	+;+;+;+;+;+;+;+;+;+;+;+;+;+	3302	0	0	0
TraesCS1A03G0211700	Chr1A;Chr1A;Chr1A;Chr1A;Chr1A;Chr1A	76631053;76632183;76632350;76633277;76633748;76633912	76631448;76632279;76632563;76633466;76633822;76634294	-;-;-;-;-;-	1355	3	3.50557	0.276753
TraesCS1A03G0212200	Chr1A;Chr1A;Chr1A;Chr1A;Chr1A;Chr1A;Chr1A;Chr1A;Chr1A;Chr1A;Chr1A;Chr1A;Chr1A;Chr1A;Chr1A;Chr1A;Chr1A;Chr1A;Chr1A;Chr1A;Chr1A;Chr1A;Chr1A;Chr1A;Chr1A;Chr1A;Chr1A;Chr1A;Chr1A;Chr1A;Chr1A;Chr1A;Chr1A;Chr1A;Chr1A;Chr1A;Chr1A;Chr1A;Chr1A;Chr1A;Chr1A;Chr1A;Chr1A;Chr1A;Chr1A;Chr1A;Chr1A;Chr1A;Chr1A;Chr1A;Chr1A	76790012;76790012;76790532;76790532;76790685;76790685;76790846;76790846;76791028;76791028;76791299;76791299;76791746;76791746;76792295;76792295;76792621;76792621;76792868;76792868;76793867;76793867;76794629;76794629;76794773;76794773;76796809;76796809;76797429;76797429;76797891;76797891;76798019;76798019;76798324;76798324;76798499;76798499;76798762;76798762;76798926;76798926;76799575;76799575;767…	76790380;76790398;76790600;76790600;76790732;76790732;76790941;76790941;76791138;76791138;76791383;76791383;76791858;76791858;76792360;76792360;76792740;76792740;76792915;76792915;76793938;76793938;76794688;76794688;76794841;76794841;76796945;76796945;76797648;76797648;76797947;76797947;76798084;76798084;76798407;76798407;76798654;76798654;76798855;76798855;76799026;76799026;76799688;76799661;767…	-;-;-;-;-;-;-;-;-;-;-;-;-;-;-;-;-;-;-;-;-;-;-;-;-;-;-;-;-;-;-;-;-;-;-;-;-;-;-;-;-;-;-;-;-;-;-;-;-;-;-	3327	271	128.971	10.1818
TraesCS1A03G0212600	Chr1A;Chr1A;Chr1A;Chr1A;Chr1A	77106612;77106922;77107767;77107910;77108368	77106704;77106957;77107832;77107999;77108538	-;-;-;-;-	456	0	0	0
TraesCS1A03G0212800	Chr1A;Chr1A	77615835;77618956	77616880;77619517	-;-	1608	2	1.96934	0.155473
TraesCS1A03G0213300	Chr1A;Chr1A;Chr1A;Chr1A;Chr1A;Chr1A;Chr1A;Chr1A;Chr1A	78073315;78074093;78075033;78075406;78077472;78077781;78078701;78079836;78080074	78073991;78074692;78075186;78075607;78077687;78078040;78079060;78079985;78080169	-;-;-;-;-;-;-;-;-	2715	162	94.4761	7.45856
TraesCS1A03G0213700	Chr1A;Chr1A;Chr1A;Chr1A;Chr1A;Chr1A;Chr1A;Chr1A;Chr1A;Chr1A;Chr1A;Chr1A;Chr1A;Chr1A;Chr1A;Chr1A;Chr1A;Chr1A;Chr1A;Chr1A;Chr1A;Chr1A;Chr1A;Chr1A;Chr1A;Chr1A;Chr1A;Chr1A;Chr1A;Chr1A;Chr1A;Chr1A;Chr1A;Chr1A;Chr1A;Chr1A;Chr1A;Chr1A;Chr1A;Chr1A;Chr1A;Chr1A;Chr1A;Chr1A;Chr1A;Chr1A;Chr1A;Chr1A;Chr1A;Chr1A;Chr1A;Chr1A;Chr1A;Chr1A;Chr1A;Chr1A;Chr1A;Chr1A;Chr1A;Chr1A;Chr1A;Chr1A;Chr1A;Chr1A;Chr1A;Chr1A;Chr…	78378782;78378782;78378782;78379293;78379293;78379293;78380187;78380187;78380187;78380348;78380348;78380348;78380534;78380534;78380534;78380777;78380777;78380777;78381901;78381901;78381901;78382861;78382861;78382861;78382888;78383146;78383146;78383146;78383146;78383313;78383313;78383313;78383313;78384108;78384108;78384108;78384108;78384352;78384352;78384352;78384352;78385039;78385039;78385039;783…	78379191;78379191;78379191;78379353;78379353;78379353;78380265;78380265;78380265;78380427;78380427;78380427;78380628;78380628;78380628;78380876;78380876;78380876;78381970;78381970;78381970;78382962;78382962;78382962;78382962;78383227;78383227;78383227;78383227;78383480;78383480;78383480;78383480;78384177;78384177;78384273;78384273;78384577;78384577;78384577;78384577;78385209;78385209;78385209;783…	+;+;+;+;+;+;+;+;+;+;+;+;+;+;+;+;+;+;+;+;+;+;+;+;+;+;+;+;+;+;+;+;+;+;+;+;+;+;+;+;+;+;+;+;+;+;+;+;+;+;+;+;+;+;+;+;+;+;+;+;+;+;+;+;+;+;+;+;+;+;+;+;+;+;+;+	3575	261	115.596	9.12587
TraesCS1A03G0214000	Chr1A;Chr1A;Chr1A;Chr1A;Chr1A;Chr1A;Chr1A;Chr1A;Chr1A;Chr1A;Chr1A;Chr1A;Chr1A;Chr1A;Chr1A;Chr1A;Chr1A;Chr1A	78840965;78840965;78842354;78842354;78844496;78844496;78845489;78845489;78845664;78845664;78845882;78845882;78846046;78846061;78846737;78846737;78846985;78846985	78842020;78842020;78842439;78842439;78844598;78844598;78845570;78845570;78845755;78845755;78845970;78845970;78846141;78846141;78846851;78846851;78847277;78847277	-;-;-;-;-;-;-;-;-;-;-;-;-;-;-;-;-;-	2012	226	177.851	14.0408
TraesCS1A03G0214200	Chr1A;Chr1A;Chr1A;Chr1A;Chr1A;Chr1A;Chr1A;Chr1A;Chr1A;Chr1A;Chr1A	78850329;78851062;78851662;78851847;78852224;78853351;78854082;78854466;78854742;78855237;78855443	78850719;78851170;78851738;78851925;78852313;78853475;78854262;78854659;78855145;78855319;78856444	-;-;-;-;-;-;-;-;-;-;-	2735	342	197.991	15.6307
TraesCS1A03G0214400	Chr1A;Chr1A	78892143;78893489	78893361;78893944	-;-	1675	180	170.151	13.4328
TraesCS1A03G0214500	Chr1A;Chr1A	79082756;79083326	79083198;79084629	+;+	1747	115	104.227	8.22839
TraesCS1A03G0215100	Chr1A;Chr1A;Chr1A;Chr1A;Chr1A;Chr1A;Chr1A;Chr1A;Chr1A	79422183;79422872;79423124;79423526;79423748;79424037;79424547;79424923;79425072	79422261;79423025;79423423;79423627;79423942;79424324;79424733;79424969;79425384	+;+;+;+;+;+;+;+;+	1665	76	72.273	5.70571
TraesCS1A03G0215200	Chr1A;Chr1A;Chr1A;Chr1A;Chr1A;Chr1A	79426408;79427220;79427417;79427740;79428042;79428487	79427126;79427328;79427647;79427943;79428254;79428796	-;-;-;-;-;-	1786	45	39.894	3.1495
TraesCS1A03G0215300	Chr1A;Chr1A;Chr1A;Chr1A;Chr1A;Chr1A;Chr1A	79449240;79450735;79450945;79451094;79451293;79451410;79451660	79449626;79450821;79451001;79451174;79451358;79451565;79451689	+;+;+;+;+;+;+	864	0	0	0
TraesCS1A03G0215400	Chr1A;Chr1A;Chr1A;Chr1A;Chr1A;Chr1A;Chr1A;Chr1A	79455870;79456152;79456988;79457256;79457967;79458482;79458680;79459573	79456043;79456290;79457175;79457427;79458169;79458604;79458783;79460020	+;+;+;+;+;+;+;+	1551	113	115.357	9.10703
TraesCS1A03G0216000	Chr1A	79615979	79616281	+	303	0	0	0
TraesCS1A03G0216600	Chr1A;Chr1A;Chr1A;Chr1A;Chr1A	80668421;80668421;80673928;80673928;80674680	80669363;80669363;80676610;80674565;80676704	+;+;+;+;+	3720	83	35.3274	2.78898
TraesCS1A03G0216700	Chr1A;Chr1A	80680247;80683519	80680369;80684109	+;+	714	33	73.18	5.77731
TraesCS1A03G0217000	Chr1A;Chr1A;Chr1A	80887348;80891007;80891740	80887627;80891221;80892505	+;+;+	1261	66	82.8716	6.54243
TraesCS1A03G0217300	Chr1A;Chr1A;Chr1A	81296262;81297024;81298299	81296567;81297238;81299062	+;+;+	1285	45	55.4481	4.37743
TraesCS1A03G0217500	Chr1A;Chr1A	81305472;81306409	81305930;81307535	-;-	1586	28	27.9532	2.20681
TraesCS1A03G0217700	Chr1A	81448340	81449266	+	927	45	76.8617	6.06796
TraesCS1A03G0217800	Chr1A	81451615	81452870	+	1256	35	44.122	3.48328
TraesCS1A03G0217900	Chr1A;Chr1A;Chr1A;Chr1A	81507237;81507737;81508613;81508774	81507553;81508531;81508677;81509760	+;+;+;+	2164	141	103.167	8.14464
TraesCS1A03G0218100	Chr1A;Chr1A;Chr1A;Chr1A;Chr1A;Chr1A;Chr1A;Chr1A;Chr1A;Chr1A;Chr1A;Chr1A;Chr1A;Chr1A;Chr1A;Chr1A;Chr1A;Chr1A;Chr1A;Chr1A;Chr1A;Chr1A;Chr1A;Chr1A;Chr1A;Chr1A;Chr1A;Chr1A;Chr1A;Chr1A;Chr1A;Chr1A;Chr1A;Chr1A;Chr1A;Chr1A	82021035;82021035;82021971;82021971;82022222;82022222;82022543;82022543;82022810;82022810;82023208;82023208;82023340;82023340;82023578;82023578;82023736;82023754;82024124;82024124;82024276;82024276;82024439;82024439;82024713;82024713;82024887;82024887;82025176;82025176;82025315;82025315;82026556;82026556;82026777;82026777	82021477;82021477;82022138;82022138;82022440;82022440;82022686;82022686;82023092;82023092;82023263;82023263;82023489;82023489;82023664;82023664;82023771;82023771;82024186;82024186;82024356;82024356;82024528;82024528;82024790;82024790;82025090;82025090;82025223;82025223;82025500;82025500;82026655;82026655;82027063;82027063	-;-;-;-;-;-;-;-;-;-;-;-;-;-;-;-;-;-;-;-;-;-;-;-;-;-;-;-;-;-;-;-;-;-;-;-	2723	296	172.116	13.588
TraesCS1A03G0218200	Chr1A;Chr1A;Chr1A;Chr1A;Chr1A;Chr1A;Chr1A;Chr1A;Chr1A;Chr1A;Chr1A;Chr1A;Chr1A;Chr1A;Chr1A;Chr1A;Chr1A;Chr1A;Chr1A;Chr1A;Chr1A;Chr1A;Chr1A;Chr1A;Chr1A;Chr1A;Chr1A;Chr1A;Chr1A;Chr1A;Chr1A;Chr1A;Chr1A;Chr1A;Chr1A;Chr1A;Chr1A;Chr1A;Chr1A;Chr1A;Chr1A;Chr1A;Chr1A;Chr1A;Chr1A;Chr1A;Chr1A;Chr1A;Chr1A;Chr1A;Chr1A;Chr1A;Chr1A;Chr1A;Chr1A;Chr1A;Chr1A;Chr1A;Chr1A;Chr1A;Chr1A;Chr1A;Chr1A;Chr1A;Chr1A;Chr1A;Chr…	82029929;82029929;82029929;82031296;82031296;82031296;82031427;82031548;82031548;82031622;82031675;82031845;82031845;82031845;82031845;82032100;82032100;82032100;82032100;82032492;82032492;82032492;82032492;82032643;82032643;82032643;82032643;82032894;82032894;82032894;82032894;82033070;82033070;82033070;82033070;82033533;82033533;82033533;82033533;82033683;82033683;82033683;82033683;82033844;820…	82030889;82030889;82030889;82031463;82031463;82031447;82031463;82031766;82031766;82031766;82031766;82031988;82031988;82031988;82031988;82032382;82032382;82032382;82032382;82032547;82032547;82032547;82032547;82032792;82032792;82032792;82032792;82032980;82032980;82032980;82032980;82033105;82033105;82033105;82033105;82033595;82033595;82033595;82033595;82033763;82033763;82033763;82033763;82033933;820…	-;-;-;-;-;-;-;-;-;-;-;-;-;-;-;-;-;-;-;-;-;-;-;-;-;-;-;-;-;-;-;-;-;-;-;-;-;-;-;-;-;-;-;-;-;-;-;-;-;-;-;-;-;-;-;-;-;-;-;-;-;-;-;-;-;-;-;-;-;-;-	3361	262	123.427	9.74412
TraesCS1A03G0218400	Chr1A;Chr1A;Chr1A;Chr1A;Chr1A;Chr1A;Chr1A;Chr1A;Chr1A;Chr1A;Chr1A;Chr1A	82519266;82520161;82520470;82520616;82521029;82521686;82521833;82522055;82522248;82522450;82522740;82524379	82519534;82520252;82520532;82520714;82521187;82521757;82521965;82522119;82522323;82522551;82522932;82525065	+;+;+;+;+;+;+;+;+;+;+;+	2010	169	133.127	10.51
TraesCS1A03G0218500	Chr1A;Chr1A	82611588;82612028	82611953;82612375	-;-	714	0	0	0
TraesCS1A03G0218600	Chr1A;Chr1A;Chr1A;Chr1A;Chr1A;Chr1A;Chr1A;Chr1A;Chr1A;Chr1A;Chr1A;Chr1A;Chr1A;Chr1A;Chr1A;Chr1A;Chr1A;Chr1A	82625870;82626360;82626578;82626776;82627016;82627276;82627825;82628473;82629821;82630149;82630483;82630607;82630891;82631171;82631337;82631586;82637288;82637455	82626067;82626428;82626628;82626913;82627078;82627391;82627909;82628532;82629866;82630222;82630533;82630807;82630935;82631264;82631482;82631815;82637348;82638038	+;+;+;+;+;+;+;+;+;+;+;+;+;+;+;+;+;+	2312	188	128.75	10.1644
TraesCS1A03G0218900	Chr1A;Chr1A;Chr1A;Chr1A;Chr1A	82890144;82890371;82890664;82892627;82893291	82890251;82890454;82890825;82893145;82893387	-;-;-;-;-	970	4	6.52928	0.515464
TraesCS1A03G0219000	Chr1A;Chr1A;Chr1A;Chr1A;Chr1A;Chr1A	82945152;82945843;82946241;82946565;82946809;82959205	82945339;82945903;82946261;82946665;82946839;82959288	-;-;-;-;-;-	486	22	71.6743	5.65844
TraesCS1A03G0219300	Chr1A;Chr1A;Chr1A;Chr1A;Chr1A;Chr1A;Chr1A;Chr1A	83009590;83010457;83010681;83010856;83011225;83011629;83012175;83013046	83009941;83010586;83010779;83010989;83011312;83011675;83012241;83013376	-;-;-;-;-;-;-;-	1248	170	215.681	17.0272
TraesCS1A03G0219400	Chr1A;Chr1A	83014752;83017705	83016545;83017914	-;-	2004	250	197.524	15.5938
TraesCS1A03G0220000	Chr1A;Chr1A	84386958;84387205	84387117;84387522	+;+	478	1	3.31245	0.261506
TraesCS1A03G0220400	Chr1A	84432404	84432937	-	534	61	180.87	14.279
TraesCS1A03G0220500	Chr1A;Chr1A;Chr1A;Chr1A;Chr1A	84434658;84434858;84435557;84436048;84436514	84434798;84434945;84435566;84436261;84436588	-;-;-;-;-	528	90	269.889	21.3068
TraesCS1A03G0220900	Chr1A;Chr1A;Chr1A;Chr1A;Chr1A;Chr1A;Chr1A;Chr1A;Chr1A;Chr1A;Chr1A;Chr1A;Chr1A;Chr1A;Chr1A;Chr1A;Chr1A;Chr1A;Chr1A;Chr1A;Chr1A;Chr1A;Chr1A;Chr1A;Chr1A	84821498;84822388;84822616;84823336;84826135;84826359;84826616;84826974;84827221;84827597;84827896;84828192;84828354;84828546;84829273;84829439;84829594;84829774;84830402;84830533;84830666;84831009;84831262;84831600;84831816	84821994;84822519;84822719;84823442;84826232;84826538;84826837;84827108;84827503;84827670;84828116;84828279;84828447;84828734;84829304;84829515;84829683;84829843;84830453;84830588;84830831;84831187;84831468;84831701;84832163	+;+;+;+;+;+;+;+;+;+;+;+;+;+;+;+;+;+;+;+;+;+;+;+;+	3803	336	139.891	11.0439
TraesCS1A03G0221000	Chr1A;Chr1A;Chr1A;Chr1A;Chr1A;Chr1A;Chr1A;Chr1A;Chr1A;Chr1A	84835055;84835055;84836883;84836883;84838130;84838130;84838538;84838538;84839106;84839106	84836555;84836546;84837102;84837102;84838377;84838377;84838691;84838691;84839300;84839300	-;-;-;-;-;-;-;-;-;-	2318	152	103.826	8.19672
TraesCS1A03G0221400	Chr1A;Chr1A;Chr1A;Chr1A	85250241;85250615;85251712;85254882	85250523;85251393;85252204;85255501	-;-;-;-	2175	117	85.1733	6.72414
TraesCS1A03G0221900	Chr1A;Chr1A;Chr1A;Chr1A;Chr1A;Chr1A;Chr1A;Chr1A;Chr1A;Chr1A;Chr1A;Chr1A;Chr1A;Chr1A;Chr1A;Chr1A;Chr1A;Chr1A;Chr1A;Chr1A;Chr1A;Chr1A;Chr1A;Chr1A;Chr1A;Chr1A;Chr1A;Chr1A;Chr1A;Chr1A;Chr1A;Chr1A;Chr1A	86122340;86122340;86124350;86124350;86124634;86124634;86125966;86125966;86126141;86126625;86126625;86126808;86126808;86128353;86128353;86128914;86128914;86131992;86131992;86132187;86132187;86132682;86132682;86133338;86133338;86133730;86133730;86133916;86133916;86134227;86134227;86135107;86135107	86122966;86122966;86124442;86124442;86124747;86124747;86126053;86126053;86126206;86126708;86126708;86126907;86126907;86128416;86128416;86128994;86128994;86132048;86132048;86132380;86132380;86132955;86132955;86133527;86133527;86133840;86133840;86134135;86134135;86134909;86134909;86135316;86135316	-;-;-;-;-;-;-;-;-;-;-;-;-;-;-;-;-;-;-;-;-;-;-;-;-;-;-;-;-;-;-;-;-	3256	246	119.627	9.4441
TraesCS1A03G0222100	Chr1A;Chr1A;Chr1A;Chr1A;Chr1A;Chr1A;Chr1A;Chr1A;Chr1A;Chr1A;Chr1A;Chr1A;Chr1A;Chr1A;Chr1A;Chr1A	86301295;86304103;86304635;86307651;86308229;86309271;86309560;86309917;86310926;86311453;86311749;86311966;86312267;86312495;86312696;86312901	86301579;86304166;86307391;86307868;86308499;86309446;86309667;86310026;86311028;86311623;86311877;86312148;86312398;86312606;86312819;86313462	+;+;+;+;+;+;+;+;+;+;+;+;+;+;+;+	5505	436	125.402	9.90009
TraesCS1A03G0222200	Chr1A;Chr1A;Chr1A	86321219;86321567;86322081	86321440;86321642;86323189	+;+;+	1407	29	32.6348	2.5764
TraesCS1A03G0222400	Chr1A;Chr1A	86573116;86574051	86573673;86574500	+;+	1008	2	3.14157	0.248016
TraesCS1A03G0222900	Chr1A	86781070	86781606	+	537	9	26.5366	2.09497
TraesCS1A03G0223100	Chr1A	86918267	86918803	+	537	2	5.89702	0.465549
TraesCS1A03G0223300	Chr1A;Chr1A;Chr1A	87024851;87025465;87026020	87025378;87025914;87026917	+;+;+	1876	0	0	0
TraesCS1A03G0223500	Chr1A;Chr1A;Chr1A;Chr1A;Chr1A;Chr1A	87090563;87090563;87091512;87091512;87091782;87091782	87091430;87091412;87091601;87091601;87091887;87091887	-;-;-;-;-;-	1064	6	8.92867	0.704887
TraesCS1A03G0223600	Chr1A	87092117	87093371	-	1255	14	17.6629	1.39442
TraesCS1A03G0223700	Chr1A	87113804	87114427	+	624	0	0	0
TraesCS1A03G0223900	Chr1A	87298384	87299568	-	1185	152	203.096	16.0338
TraesCS1A03G0224000	Chr1A	87321064	87321624	+	561	177	499.56	39.4385
TraesCS1A03G0224100	Chr1A;Chr1A;Chr1A;Chr1A;Chr1A;Chr1A;Chr1A;Chr1A;Chr1A	87324254;87324256;87324465;87325800;87325800;87326061;87326061;87326355;87326355	87324368;87324648;87324648;87325957;87325957;87326273;87326273;87327161;87327161	+;+;+;+;+;+;+;+;+	1573	180	181.184	14.3039
TraesCS1A03G0224600	Chr1A	87626153	87627395	+	1243	78	99.3574	7.84393
TraesCS1A03G0224700	Chr1A;Chr1A;Chr1A;Chr1A;Chr1A	87632892;87633979;87634184;87634458;87635198	87633619;87634076;87634364;87634535;87635309	-;-;-;-;-	1197	79	104.498	8.24979
TraesCS1A03G0224900	Chr1A	88110037	88110935	+	899	1	1.76123	0.139043
TraesCS1A03G0225000	Chr1A;Chr1A	88111493;88113371	88111601;88114293	+;+	1032	97	148.823	11.749
TraesCS1A03G0225400	Chr1A;Chr1A;Chr1A;Chr1A	88187332;88188360;88188877;88189646	88187664;88188473;88188968;88190022	-;-;-;-	916	45	77.7847	6.14083
TraesCS1A03G0225800	Chr1A;Chr1A;Chr1A;Chr1A;Chr1A;Chr1A;Chr1A;Chr1A;Chr1A	88519994;88520275;88522399;88522636;88523139;88523493;88523748;88524027;88524487	88520197;88520580;88522536;88522941;88523297;88523662;88523897;88524376;88524973	+;+;+;+;+;+;+;+;+	2270	16	11.1602	0.881057
TraesCS1A03G0226000	Chr1A;Chr1A;Chr1A	88843609;88848887;88849807	88843672;88848986;88850062	+;+;+	420	1	3.76988	0.297619
TraesCS1A03G0226300	Chr1A;Chr1A	88889500;88889786	88889649;88891029	+;+	1394	6	6.81499	0.53802
TraesCS1A03G0226600	Chr1A;Chr1A	88904594;88904736	88904724;88904850	+;+	246	0	0	0
TraesCS1A03G0227000	Chr1A;Chr1A	88918755;88918913	88918755;88919820	+;+	909	54	94.0604	7.42574
TraesCS1A03G0227100	Chr1A;Chr1A;Chr1A	88920867;88922509;88922851	88921782;88922757;88923136	-;-;-	1451	157	171.32	13.5252
TraesCS1A03G0227200	Chr1A;Chr1A;Chr1A;Chr1A;Chr1A;Chr1A;Chr1A;Chr1A;Chr1A;Chr1A;Chr1A;Chr1A;Chr1A;Chr1A;Chr1A;Chr1A;Chr1A;Chr1A;Chr1A;Chr1A;Chr1A;Chr1A;Chr1A;Chr1A;Chr1A	88926189;88926189;88926189;88926189;88926189;88927068;88929678;88929678;88929678;88929678;88929678;88929855;88929855;88929855;88929855;88929855;88930093;88930093;88930093;88930093;88930260;88930260;88930260;88930260;88930260	88929584;88929584;88927001;88929584;88929584;88929584;88929734;88929764;88929764;88929764;88929764;88930007;88930010;88930007;88930007;88930007;88930170;88930170;88930170;88930170;88931307;88931307;88931307;88931307;88931307	-;-;-;-;-;-;-;-;-;-;-;-;-;-;-;-;-;-;-;-;-;-;-;-;-	4765	236	78.4199	6.19098
TraesCS1A03G0227400	Chr1A;Chr1A;Chr1A;Chr1A	89477470;89478885;89479035;89479229	89478215;89478960;89479150;89480380	+;+;+;+	2090	55	41.6671	3.28947
TraesCS1A03G0227500	Chr1A;Chr1A	89489212;89490227	89490136;89490510	-;-	1209	10	13.0964	1.03391
TraesCS1A03G0228200	Chr1A;Chr1A;Chr1A;Chr1A;Chr1A;Chr1A;Chr1A;Chr1A;Chr1A;Chr1A;Chr1A;Chr1A;Chr1A;Chr1A;Chr1A;Chr1A;Chr1A;Chr1A;Chr1A;Chr1A	90619118;90619749;90619950;90620138;90620465;90620727;90620947;90621379;90621619;90621773;90622136;90622317;90622482;90622754;90622985;90623219;90623342;90623557;90623827;90624550	90619294;90619848;90620018;90620374;90620642;90620862;90621109;90621529;90621704;90621928;90622204;90622385;90622619;90622882;90623132;90623229;90623482;90623694;90623889;90624991	+;+;+;+;+;+;+;+;+;+;+;+;+;+;+;+;+;+;+;+	2801	397	224.416	17.7169
TraesCS1A03G0228400	Chr1A;Chr1A;Chr1A	91115674;91131968;91132183	91116483;91132094;91132505	-;-;-	1260	2	2.51325	0.198413
TraesCS1A03G0229000	Chr1A;Chr1A;Chr1A;Chr1A;Chr1A;Chr1A;Chr1A	91671119;91672492;91673535;91676309;91676488;91676858;91677649	91671261;91673384;91673716;91676398;91676775;91677064;91678195	+;+;+;+;+;+;+	2350	99	66.7028	5.26596
TraesCS1A03G0229200	Chr1A;Chr1A;Chr1A	91691030;91692452;91693528	91691094;91692527;91693620	+;+;+	234	2	13.5329	1.06838
TraesCS1A03G0229600	Chr1A;Chr1A;Chr1A;Chr1A;Chr1A;Chr1A;Chr1A;Chr1A;Chr1A	92373116;92373339;92373618;92375090;92375090;92376192;92376192;92376326;92376326	92373765;92373485;92373765;92375388;92375388;92376225;92376225;92377541;92377541	+;+;+;+;+;+;+;+;+	2199	156	112.325	8.86767
TraesCS1A03G0229800	Chr1A	92424496	92426286	+	1791	161	142.334	11.2367
TraesCS1A03G0230000	Chr1A	92428816	92430312	-	1497	19	20.096	1.58651
TraesCS1A03G0230500	Chr1A;Chr1A;Chr1A;Chr1A;Chr1A;Chr1A;Chr1A;Chr1A;Chr1A;Chr1A;Chr1A;Chr1A;Chr1A;Chr1A;Chr1A;Chr1A;Chr1A;Chr1A;Chr1A;Chr1A;Chr1A;Chr1A;Chr1A;Chr1A;Chr1A;Chr1A;Chr1A;Chr1A;Chr1A;Chr1A;Chr1A;Chr1A;Chr1A;Chr1A;Chr1A;Chr1A;Chr1A;Chr1A;Chr1A;Chr1A;Chr1A;Chr1A;Chr1A;Chr1A	93024362;93024362;93024565;93024861;93024861;93024955;93025072;93026044;93026044;93026044;93026044;93026190;93026190;93026190;93026190;93026909;93026909;93026909;93026909;93027230;93027230;93027230;93027230;93027942;93027942;93027942;93027942;93028470;93028470;93028470;93029513;93029513;93029513;93030319;93030319;93030319;93030506;93030506;93030506;93030827;93030827;93030827;93032826;93032826	93024751;93024751;93025196;93025196;93025193;93024973;93025196;93026109;93026109;93026109;93026109;93026802;93026793;93026802;93026802;93027127;93027127;93027127;93027127;93027565;93027565;93027565;93027565;93028104;93028104;93028104;93028084;93028551;93028551;93028551;93029590;93029590;93029590;93030423;93030423;93030423;93030679;93030679;93030679;93031060;93031053;93031060;93033296;93033296	-;-;-;-;-;-;-;-;-;-;-;-;-;-;-;-;-;-;-;-;-;-;-;-;-;-;-;-;-;-;-;-;-;-;-;-;-;-;-;-;-;-;-;-	3376	244	114.436	9.03436
TraesCS1A03G0230700	Chr1A;Chr1A;Chr1A;Chr1A;Chr1A;Chr1A	93307535;93307826;93309324;93310202;93310310;93312227	93307577;93307995;93309382;93310230;93310712;93312698	+;+;+;+;+;+	1176	120	161.566	12.7551
TraesCS1A03G0230800	Chr1A;Chr1A;Chr1A;Chr1A;Chr1A;Chr1A;Chr1A;Chr1A;Chr1A;Chr1A;Chr1A;Chr1A;Chr1A;Chr1A;Chr1A;Chr1A	93316464;93317852;93318376;93318709;93319453;93319664;93320087;93320248;93320460;93320726;93320879;93321255;93321688;93322335;93322641;93322844	93316722;93318143;93318512;93318807;93319573;93319936;93320167;93320331;93320546;93320781;93321064;93321480;93321776;93322488;93322763;93323298	+;+;+;+;+;+;+;+;+;+;+;+;+;+;+;+	2722	346	201.263	15.8891
TraesCS1A03G0230900	Chr1A;Chr1A	93322844;93323923	93323788;93324216	-;-	1239	0	0	0
TraesCS1A03G0231000	Chr1A;Chr1A;Chr1A;Chr1A;Chr1A	93366738;93367264;93367565;93368164;93368530	93367062;93367342;93367738;93368170;93369138	+;+;+;+;+	1194	123	163.109	12.8769
TraesCS1A03G0231200	Chr1A;Chr1A;Chr1A;Chr1A;Chr1A;Chr1A;Chr1A	93422537;93422537;93424631;93424631;93425287;93426497;93426497	93422854;93422854;93425190;93425190;93425478;93426854;93426854	+;+;+;+;+;+;+	1428	159	176.297	13.9181
TraesCS1A03G0231700	Chr1A;Chr1A;Chr1A	93438638;93439053;93439215	93438889;93439115;93440402	+;+;+	1503	142	149.591	11.8097
TraesCS1A03G0231800	Chr1A;Chr1A	93592374;93593338	93592701;93593396	+;+	387	41	167.745	13.2429
TraesCS1A03G0231900	Chr1A;Chr1A;Chr1A;Chr1A;Chr1A;Chr1A;Chr1A;Chr1A;Chr1A;Chr1A;Chr1A;Chr1A;Chr1A;Chr1A;Chr1A;Chr1A;Chr1A;Chr1A;Chr1A;Chr1A;Chr1A;Chr1A;Chr1A;Chr1A;Chr1A;Chr1A;Chr1A;Chr1A;Chr1A;Chr1A;Chr1A;Chr1A;Chr1A;Chr1A;Chr1A;Chr1A;Chr1A;Chr1A;Chr1A;Chr1A	93674401;93674401;93674442;93674460;93674942;93674942;93674942;93674942;93675253;93675253;93675253;93675253;93675577;93675577;93675577;93675577;93675776;93675776;93675780;93675780;93675944;93675944;93675944;93675944;93676244;93676244;93676244;93676244;93676569;93676569;93676569;93676569;93676880;93676880;93676880;93676880;93677392;93677392;93677392;93677392	93674780;93674780;93674775;93674775;93675132;93675132;93675132;93675132;93675313;93675313;93675313;93675313;93675654;93675650;93675654;93675650;93675875;93675875;93675875;93675875;93676070;93676070;93676070;93676070;93676469;93676469;93676469;93676469;93676763;93676763;93676763;93676763;93677297;93677297;93677297;93677297;93677713;93677713;93677713;93677713	-;-;-;-;-;-;-;-;-;-;-;-;-;-;-;-;-;-;-;-;-;-;-;-;-;-;-;-;-;-;-;-;-;-;-;-;-;-;-;-	2098	262	197.73	15.6101
TraesCS1A03G0232000	Chr1A	93679955	93680920	+	966	0	0	0
TraesCS1A03G0232100	Chr1A;Chr1A;Chr1A;Chr1A;Chr1A	93762497;93763271;93764067;93764914;93765474	93762707;93763443;93764160;93765005;93765985	+;+;+;+;+	1082	44	64.3876	5.08318
TraesCS1A03G0232200	Chr1A;Chr1A;Chr1A	93766299;93768154;93768553	93766737;93768266;93768749	-;-;-	749	30	63.4186	5.00668
TraesCS1A03G0232300	Chr1A;Chr1A;Chr1A;Chr1A;Chr1A;Chr1A;Chr1A;Chr1A;Chr1A;Chr1A;Chr1A;Chr1A;Chr1A;Chr1A;Chr1A;Chr1A;Chr1A;Chr1A;Chr1A;Chr1A;Chr1A;Chr1A;Chr1A;Chr1A;Chr1A;Chr1A;Chr1A;Chr1A;Chr1A;Chr1A;Chr1A;Chr1A;Chr1A;Chr1A;Chr1A;Chr1A;Chr1A;Chr1A;Chr1A;Chr1A;Chr1A;Chr1A;Chr1A;Chr1A;Chr1A;Chr1A;Chr1A;Chr1A;Chr1A	93853752;93853752;93853850;93853854;93853854;93854023;93854023;93854023;93854360;93854360;93854360;93854959;93854959;93854959;93855166;93855166;93855166;93855463;93855463;93855463;93855804;93855804;93855804;93856088;93856092;93856092;93856328;93856328;93856328;93856675;93856675;93856675;93856944;93856944;93856979;93857329;93857329;93857693;93857693;93857864;93857864;93858049;93858049;93858215;938…	93853767;93853767;93853900;93853900;93853900;93854161;93854161;93854161;93854508;93854508;93854508;93855080;93855080;93855080;93855287;93855287;93855287;93855717;93855717;93855717;93855963;93855967;93855967;93856213;93856213;93856213;93856502;93856505;93856502;93856761;93856761;93856761;93857246;93857246;93857164;93857384;93857384;93857774;93857774;93857931;93857931;93858105;93858105;93858274;938…	-;-;-;-;-;-;-;-;-;-;-;-;-;-;-;-;-;-;-;-;-;-;-;-;-;-;-;-;-;-;-;-;-;-;-;-;-;-;-;-;-;-;-;-;-;-;-;-;-	2201	33	23.7395	1.87415
TraesCS1A03G0232400	Chr1A;Chr1A;Chr1A;Chr1A;Chr1A;Chr1A;Chr1A;Chr1A	93865882;93866252;93866425;93866586;93866761;93866896;93867299;93867643	93866002;93866332;93866484;93866663;93866812;93867167;93867541;93867990	+;+;+;+;+;+;+;+	1255	68	85.7911	6.77291
TraesCS1A03G0232500	Chr1A	93933180	93934115	+	936	0	0	0
TraesCS1A03G0232800	Chr1A;Chr1A;Chr1A;Chr1A;Chr1A;Chr1A;Chr1A;Chr1A;Chr1A	94819167;94819167;94819254;94819254;94819612;94820115;94820118;94821887;94821887	94819169;94819169;94819343;94819343;94819740;94820300;94820300;94822045;94822045	+;+;+;+;+;+;+;+;+	567	116	323.931	25.5732
TraesCS1A03G0232900	Chr1A;Chr1A;Chr1A;Chr1A;Chr1A;Chr1A	94824792;94825564;94826074;94826451;94827690;94829330	94825466;94825691;94826340;94826819;94828642;94829798	-;-;-;-;-;-	2861	133	73.6056	5.81091
TraesCS1A03G0233000	Chr1A	94835303	94835584	-	282	1	5.61472	0.443262
TraesCS1A03G0233100	Chr1A;Chr1A;Chr1A	94865856;94866379;94874581	94866286;94866505;94875575	+;+;+	1553	0	0	0
TraesCS1A03G0233300	Chr1A;Chr1A;Chr1A	95304310;95304675;95305377	95304579;95304767;95305616	-;-;-	603	4	10.5032	0.829187
TraesCS1A03G0233400	Chr1A	95619565	95620284	+	720	53	116.552	9.20139
TraesCS1A03G0233500	Chr1A;Chr1A;Chr1A;Chr1A;Chr1A;Chr1A;Chr1A;Chr1A;Chr1A;Chr1A;Chr1A;Chr1A;Chr1A	95644216;95644574;95646580;95646858;95647316;95647490;95647639;95648039;95648862;95648997;95649174;95649319;95649565	95644277;95644737;95646774;95647112;95647404;95647553;95647673;95648116;95648904;95649066;95649235;95649404;95650012	-;-;-;-;-;-;-;-;-;-;-;-;-	1651	66	63.2956	4.99697
TraesCS1A03G0233600	Chr1A;Chr1A;Chr1A;Chr1A;Chr1A;Chr1A	95649755;95650363;95651611;95652416;95652609;95652970	95650012;95650524;95651786;95652519;95652720;95653503	+;+;+;+;+;+	1346	87	102.341	8.07949
TraesCS1A03G0233800	Chr1A;Chr1A;Chr1A	95654064;95655152;95656000	95654381;95655256;95656056	-;-;-	480	43	141.842	11.1979
TraesCS1A03G0233900	Chr1A;Chr1A;Chr1A;Chr1A;Chr1A;Chr1A;Chr1A;Chr1A;Chr1A;Chr1A;Chr1A	95937615;95938548;95939029;95939396;95940262;95940417;95940663;95940936;95941164;95941777;95941979	95938439;95938919;95939156;95939524;95940340;95940580;95940848;95941067;95941255;95941873;95942299	-;-;-;-;-;-;-;-;-;-;-	2525	248	155.513	12.2772
TraesCS1A03G0234400	Chr1A;Chr1A;Chr1A;Chr1A;Chr1A;Chr1A;Chr1A;Chr1A;Chr1A;Chr1A;Chr1A;Chr1A;Chr1A;Chr1A;Chr1A;Chr1A;Chr1A;Chr1A;Chr1A;Chr1A;Chr1A;Chr1A;Chr1A;Chr1A;Chr1A;Chr1A;Chr1A;Chr1A;Chr1A;Chr1A;Chr1A;Chr1A;Chr1A;Chr1A;Chr1A;Chr1A;Chr1A;Chr1A;Chr1A;Chr1A;Chr1A;Chr1A;Chr1A;Chr1A;Chr1A;Chr1A;Chr1A	96344503;96344503;96344503;96344592;96344850;96344850;96344850;96344850;96345998;96345998;96345998;96345998;96346207;96346207;96346207;96346207;96346383;96346383;96346383;96346383;96346932;96346932;96346932;96346932;96347870;96347870;96347870;96348116;96348116;96348371;96348371;96348578;96348578;96348578;96348578;96348749;96348749;96348749;96348749;96349010;96349010;96349010;96349010;96349344;963…	96344755;96344755;96344755;96344759;96344987;96344987;96344987;96344987;96346079;96346079;96346079;96346079;96346283;96346283;96346283;96346283;96346489;96346489;96346489;96346489;96347064;96347064;96347064;96347064;96347986;96347986;96347986;96348207;96348207;96348437;96348437;96348656;96348656;96348656;96348656;96348840;96348840;96348840;96348840;96349153;96349153;96349153;96349153;96349655;963…	+;+;+;+;+;+;+;+;+;+;+;+;+;+;+;+;+;+;+;+;+;+;+;+;+;+;+;+;+;+;+;+;+;+;+;+;+;+;+;+;+;+;+;+;+;+;+	1697	261	243.521	19.2251
TraesCS1A03G0234500	Chr1A;Chr1A;Chr1A	96353045;96353740;96356409	96353311;96353837;96357324	+;+;+	1281	80	98.8821	7.8064
TraesCS1A03G0235000	Chr1A;Chr1A;Chr1A;Chr1A;Chr1A;Chr1A;Chr1A;Chr1A;Chr1A;Chr1A;Chr1A;Chr1A	96487668;96487903;96488309;96488530;96488742;96489110;96489317;96489450;96489991;96490132;96490373;96491600	96487801;96488220;96488408;96488654;96488898;96489201;96489344;96489567;96490046;96490229;96490457;96491806	-;-;-;-;-;-;-;-;-;-;-;-	1518	154	160.63	12.6812
TraesCS1A03G0235400	Chr1A	96821487	96821720	-	234	0	0	0
TraesCS1A03G0235600	Chr1A	96822785	96823432	+	648	0	0	0
TraesCS1A03G0236700	Chr1A;Chr1A	96906229;96906494	96906446;96906587	-;-	312	0	0	0
TraesCS1A03G0236800	Chr1A	96906717	96906950	+	234	0	0	0
TraesCS1A03G0237300	Chr1A	96920259	96920513	-	255	0	0	0
TraesCS1A03G0238600	Chr1A;Chr1A;Chr1A	97005058;97005803;97006301	97005123;97005844;97006411	-;-;-	219	0	0	0
TraesCS1A03G0239000	Chr1A	97015302	97015619	+	318	0	0	0
TraesCS1A03G0239100	Chr1A	97016801	97017523	+	723	0	0	0
TraesCS1A03G0239500	Chr1A;Chr1A	97026110;97026514	97026461;97026596	+;+	435	1	3.63989	0.287356
TraesCS1A03G0239800	Chr1A;Chr1A	97039285;97039428	97039425;97039598	-;-	312	0	0	0
TraesCS1A03G0240100	Chr1A	97289846	97290927	-	1082	0	0	0
TraesCS1A03G0240200	Chr1A;Chr1A;Chr1A;Chr1A;Chr1A;Chr1A;Chr1A;Chr1A;Chr1A;Chr1A	97299339;97299461;97300419;97300772;97300989;97301174;97301639;97301771;97301970;97303491	97299381;97299504;97300676;97300917;97301097;97301320;97301686;97301884;97302122;97304432	+;+;+;+;+;+;+;+;+;+	2004	313	247.3	19.5235
TraesCS1A03G0241000	Chr1A;Chr1A;Chr1A;Chr1A;Chr1A;Chr1A;Chr1A;Chr1A;Chr1A;Chr1A;Chr1A;Chr1A;Chr1A	97419852;97419852;97420535;97420535;97420783;97420783;97420988;97420988;97421631;97421631;97421858;97421858;97422021	97420404;97420404;97420675;97420675;97420896;97420896;97421161;97421161;97421746;97421746;97422380;97421918;97422380	+;+;+;+;+;+;+;+;+;+;+;+;+	1621	132	128.934	10.1789
TraesCS1A03G0241400	Chr1A;Chr1A;Chr1A	97548055;97549972;97551851	97549889;97550725;97552204	-;-;-	2943	138	74.2448	5.86137
TraesCS1A03G0241500	Chr1A	97762258	97763148	+	891	0	0	0
TraesCS1A03G0241600	Chr1A;Chr1A;Chr1A;Chr1A;Chr1A;Chr1A;Chr1A;Chr1A;Chr1A;Chr1A	98053366;98053865;98054116;98056129;98056468;98056753;98057371;98057522;98058119;98058283	98053653;98054013;98054245;98056249;98056584;98056839;98057430;98057599;98058190;98058818	+;+;+;+;+;+;+;+;+;+	1638	247	238.759	18.8492
TraesCS1A03G0242000	Chr1A;Chr1A;Chr1A;Chr1A;Chr1A;Chr1A;Chr1A;Chr1A;Chr1A;Chr1A;Chr1A;Chr1A;Chr1A;Chr1A;Chr1A;Chr1A;Chr1A;Chr1A	98080983;98081862;98081997;98082439;98082677;98082793;98083595;98083687;98083782;98083786;98084015;98084015;98084617;98084617;98084905;98084905;98085920;98085920	98081389;98081923;98082101;98082567;98082721;98082867;98083699;98083699;98083835;98083835;98084415;98084415;98084728;98084728;98085105;98085105;98086389;98086389	-;-;-;-;-;-;-;-;-;-;-;-;-;-;-;-;-;-	2166	133	97.2232	7.67544
TraesCS1A03G0242100	Chr1A;Chr1A;Chr1A;Chr1A;Chr1A;Chr1A;Chr1A;Chr1A;Chr1A;Chr1A;Chr1A;Chr1A;Chr1A;Chr1A;Chr1A;Chr1A;Chr1A;Chr1A;Chr1A;Chr1A;Chr1A;Chr1A;Chr1A;Chr1A;Chr1A;Chr1A;Chr1A;Chr1A;Chr1A;Chr1A;Chr1A;Chr1A;Chr1A;Chr1A;Chr1A;Chr1A;Chr1A;Chr1A;Chr1A;Chr1A;Chr1A;Chr1A;Chr1A;Chr1A;Chr1A	98087498;98087547;98087547;98088035;98088035;98088035;98088194;98088194;98088194;98088431;98088431;98088431;98088726;98088726;98088726;98088922;98088922;98088922;98089082;98089082;98089082;98089236;98089236;98089236;98089599;98089599;98089599;98089784;98089784;98089784;98090269;98090269;98090269;98090860;98090860;98090860;98091882;98091882;98091882;98092490;98092490;98092490;98093251;98093251;980…	98087942;98087905;98087899;98088106;98088106;98088106;98088307;98088307;98088307;98088544;98088544;98088544;98088826;98088826;98088826;98089000;98089000;98089000;98089156;98089156;98089156;98089298;98089298;98089298;98089679;98089679;98089679;98089909;98089909;98089909;98090393;98090393;98090393;98090977;98090977;98090977;98092016;98092016;98092016;98092636;98092636;98092636;98093734;98093734;980…	-;-;-;-;-;-;-;-;-;-;-;-;-;-;-;-;-;-;-;-;-;-;-;-;-;-;-;-;-;-;-;-;-;-;-;-;-;-;-;-;-;-;-;-;-	2279	333	231.354	18.2646
TraesCS1A03G0242700	Chr1A;Chr1A;Chr1A;Chr1A;Chr1A	98596835;98597201;98597823;98598593;98598593	98597049;98597633;98598452;98600462;98600462	-;-;-;-;-	3148	86	43.2554	3.41487
TraesCS1A03G0242800	Chr1A	98602728	98603822	-	1095	100	144.598	11.4155
TraesCS1A03G0242900	Chr1A;Chr1A;Chr1A	98661094;98661458;98661834	98661260;98661758;98661848	+;+;+	483	18	59.0068	4.65839
TraesCS1A03G0243300	Chr1A;Chr1A;Chr1A	98675882;98675882;98677305	98677207;98677119;98677600	+;+;+	1622	71	69.3082	5.47164
TraesCS1A03G0243400	Chr1A;Chr1A	98684315;98685010	98684813;98685174	+;+	664	20	47.6913	3.76506
TraesCS1A03G0243500	Chr1A;Chr1A;Chr1A;Chr1A;Chr1A;Chr1A;Chr1A;Chr1A	98687323;98687404;98687730;98688013;98688218;98688465;98688635;98688964	98687336;98687642;98687751;98688130;98688308;98688554;98688735;98689396	+;+;+;+;+;+;+;+	1108	20	28.5803	2.25632
TraesCS1A03G0243600	Chr1A;Chr1A;Chr1A;Chr1A;Chr1A	98691058;98691058;98692624;98692672;98692997	98692394;98692394;98692756;98692984;98693041	+;+;+;+;+	1743	40	36.3362	2.86862
TraesCS1A03G0243800	Chr1A;Chr1A;Chr1A;Chr1A;Chr1A;Chr1A;Chr1A	98700260;98701555;98701736;98701914;98702224;98702534;98702775	98701485;98701686;98701838;98702124;98702461;98702684;98703071	+;+;+;+;+;+;+	2358	99	66.4765	5.24809
TraesCS1A03G0244100	Chr1A;Chr1A;Chr1A;Chr1A;Chr1A;Chr1A;Chr1A	98708070;98708076;98709703;98709703;98710037;98710347;98710583	98709626;98709626;98709913;98709869;98710274;98710497;98710879	+;+;+;+;+;+;+	2454	219	141.301	11.1553
TraesCS1A03G0244300	Chr1A	98713474	98715330	-	1857	30	25.5792	2.01939
TraesCS1A03G0244400	Chr1A;Chr1A;Chr1A;Chr1A;Chr1A;Chr1A;Chr1A;Chr1A;Chr1A;Chr1A;Chr1A;Chr1A;Chr1A;Chr1A;Chr1A;Chr1A;Chr1A;Chr1A;Chr1A;Chr1A;Chr1A	98718145;98718817;98718965;98719102;98719269;98719382;98719560;98720251;98720510;98720996;98721409;98722155;98722334;98723049;98723448;98724003;98724616;98725409;98725738;98726496;98726722	98718735;98718877;98719015;98719173;98719293;98719467;98719647;98720354;98720566;98721075;98721508;98722213;98722400;98723126;98723555;98724047;98724679;98725482;98725791;98726621;98727014	-;-;-;-;-;-;-;-;-;-;-;-;-;-;-;-;-;-;-;-;-	2283	179	124.144	9.8007
TraesCS1A03G0244700	Chr1A;Chr1A;Chr1A	98981611;98982008;98982169	98981847;98982094;98982309	+;+;+	465	3	10.2152	0.806452
TraesCS1A03G0244900	Chr1A;Chr1A	99393929;99394745	99394019;99394908	-;-	255	27	167.649	13.2353
TraesCS1A03G0245600	Chr1A;Chr1A;Chr1A;Chr1A;Chr1A;Chr1A;Chr1A	99872034;99872116;99872985;99874928;99874928;99875267;99875267	99874325;99872310;99873074;99875165;99875165;99876119;99876119	-;-;-;-;-;-;-	3383	52	24.3376	1.92137
TraesCS1A03G0245700	Chr1A	100019966	100023973	+	4008	48	18.9623	1.49701
TraesCS1A03G0245800	Chr1A	100030032	100031131	-	1100	142	204.396	16.1364
TraesCS1A03G0245900	Chr1A;Chr1A;Chr1A	100032450;100036402;100037121	100036317;100037015;100037279	-;-;-	4641	386	131.69	10.3965
TraesCS1A03G0246000	Chr1A;Chr1A;Chr1A;Chr1A;Chr1A	100148128;100148559;100148758;100149966;100150735	100148352;100148642;100148926;100150594;100151217	-;-;-;-;-	1590	18	17.9247	1.41509
TraesCS1A03G0246200	Chr1A;Chr1A;Chr1A;Chr1A;Chr1A;Chr1A;Chr1A;Chr1A	100162013;100163125;100163374;100163534;100163726;100166608;100167418;100167598	100162779;100163172;100163448;100163629;100163774;100167298;100167510;100167783	-;-;-;-;-;-;-;-	2005	204	161.099	12.7182
TraesCS1A03G0246600	Chr1A	100178618	100180990	-	2373	19	12.6775	1.00084
TraesCS1A03G0246700	Chr1A	100181262	100183457	-	2196	2	1.44203	0.113843
TraesCS1A03G0246900	Chr1A;Chr1A	100189067;100190301	100189504;100190615	+;+	753	11	23.1299	1.82603
TraesCS1A03G0247100	Chr1A;Chr1A	100246188;100248007	100246478;100248311	+;+	596	25	66.4157	5.24329
TraesCS1A03G0247200	Chr1A	100248974	100249240	-	267	3	17.7904	1.40449
TraesCS1A03G0247300	Chr1A	100249485	100250492	-	1008	10	15.7078	1.24008
TraesCS1A03G0247600	Chr1A;Chr1A;Chr1A;Chr1A;Chr1A;Chr1A;Chr1A;Chr1A;Chr1A;Chr1A;Chr1A;Chr1A;Chr1A;Chr1A;Chr1A;Chr1A;Chr1A	100453320;100453915;100454280;100454428;100455008;100455729;100456381;100457044;100457187;100457389;100459777;100459888;100460559;100460695;100461039;100461571;100461948	100453659;100454041;100454320;100454472;100455065;100455817;100456494;100457104;100457294;100457466;100459804;100459928;100460597;100460736;100461102;100461745;100461950	-;-;-;-;-;-;-;-;-;-;-;-;-;-;-;-;-	1453	76	82.818	6.5382
TraesCS1A03G0247700	Chr1A;Chr1A;Chr1A;Chr1A;Chr1A;Chr1A;Chr1A;Chr1A;Chr1A;Chr1A;Chr1A;Chr1A;Chr1A;Chr1A;Chr1A;Chr1A	100467433;100467733;100468361;100468578;100468743;100469297;100469505;100469775;100469970;100470202;100470478;100470637;100471275;100472120;100472349;100472818	100467634;100468092;100468444;100468640;100468881;100469398;100469605;100469841;100470016;100470396;100470524;100470696;100471372;100472238;100472570;100472913	-;-;-;-;-;-;-;-;-;-;-;-;-;-;-;-	2002	164	129.705	10.2398
TraesCS1A03G0248200	Chr1A;Chr1A;Chr1A;Chr1A;Chr1A;Chr1A;Chr1A;Chr1A;Chr1A;Chr1A;Chr1A;Chr1A;Chr1A;Chr1A;Chr1A;Chr1A;Chr1A;Chr1A	100809731;100809731;100809946;100809946;100814251;100814251;100814646;100814646;100814756;100814756;100814951;100814951;100815503;100815509;100815984;100815984;100816417;100816417	100809828;100809828;100810260;100810260;100814347;100814347;100814660;100814660;100814812;100814812;100815425;100815425;100815897;100815897;100816334;100816334;100816645;100816645	+;+;+;+;+;+;+;+;+;+;+;+;+;+;+;+;+;+	2032	99	77.1416	6.09006
TraesCS1A03G0248900	Chr1A;Chr1A;Chr1A;Chr1A;Chr1A;Chr1A;Chr1A;Chr1A;Chr1A;Chr1A;Chr1A;Chr1A;Chr1A;Chr1A;Chr1A	101224204;101224204;101225917;101225917;101226500;101226500;101226704;101226704;101230642;101231338;101231338;101231904;101231904;101232084;101232084	101224550;101224550;101226154;101226154;101226633;101226633;101226778;101226778;101230743;101231447;101231447;101231991;101231991;101232478;101232478	+;+;+;+;+;+;+;+;+;+;+;+;+;+;+	1489	146	155.251	12.2565
TraesCS1A03G0249000	Chr1A;Chr1A;Chr1A;Chr1A;Chr1A;Chr1A	101236586;101238157;101238868;101239203;101239546;101240154	101237202;101238750;101239115;101239332;101239604;101240678	+;+;+;+;+;+	2173	140	102.011	8.05338
TraesCS1A03G0249100	Chr1A;Chr1A	101240942;101241295	101241220;101241970	+;+	955	29	48.0808	3.79581
TraesCS1A03G0249300	Chr1A;Chr1A	101293034;101293435	101293341;101294357	+;+	1231	14	18.0072	1.42161
TraesCS1A03G0249400	Chr1A;Chr1A;Chr1A	101360190;101360655;101360832	101360501;101360703;101361430	+;+;+	960	23	37.9344	2.99479
TraesCS1A03G0249500	Chr1A;Chr1A;Chr1A	101369976;101370356;101370503	101370259;101370404;101371252	+;+;+	1083	151	220.763	17.4284
TraesCS1A03G0249700	Chr1A	101374878	101375342	+	465	4	13.6202	1.07527
TraesCS1A03G0249800	Chr1A	101375515	101375874	+	360	1	4.39819	0.347222
TraesCS1A03G0249900	Chr1A	101376097	101376477	+	381	7	29.0904	2.29659
TraesCS1A03G0250300	Chr1A	101513056	101514609	-	1554	8	8.15109	0.643501
TraesCS1A03G0250700	Chr1A	101540366	101541484	+	1119	0	0	0
TraesCS1A03G0250800	Chr1A	101561136	101561681	-	546	0	0	0
TraesCS1A03G0251300	Chr1A;Chr1A;Chr1A;Chr1A;Chr1A;Chr1A;Chr1A;Chr1A	101743739;101743739;101755141;101755154;101755154;101756846;101756849;101756852	101743798;101743798;101755319;101755319;101755319;101758257;101758286;101758257	+;+;+;+;+;+;+;+	1680	4	3.76988	0.297619
TraesCS1A03G0252000	Chr1A;Chr1A;Chr1A;Chr1A;Chr1A	101852717;101853062;101853332;101853830;101861910	101852963;101853244;101853497;101854257;101862730	+;+;+;+;+	1845	65	55.782	4.40379
TraesCS1A03G0252100	Chr1A;Chr1A;Chr1A;Chr1A	101889561;101889931;101890204;101890682	101889843;101890113;101890369;101891384	+;+;+;+	1335	252	298.88	23.5955
TraesCS1A03G0252300	Chr1A;Chr1A;Chr1A	101950126;101953106;101953456	101950848;101953271;101954067	-;-;-	1501	9	9.49377	0.7495
TraesCS1A03G0253000	Chr1A;Chr1A	102118495;102121629	102118925;102124205	+;+	3008	166	87.379	6.89827
TraesCS1A03G0253100	Chr1A;Chr1A	102140873;102141557	102141468;102142426	-;-	1466	84	90.724	7.16235
TraesCS1A03G0253200	Chr1A;Chr1A;Chr1A;Chr1A;Chr1A;Chr1A;Chr1A;Chr1A;Chr1A;Chr1A;Chr1A	102143217;102143950;102144552;102145416;102145756;102146186;102146915;102147272;102147609;102148006;102148192	102143582;102144447;102144729;102145630;102146071;102146836;102147075;102147425;102147694;102148093;102148425	-;-;-;-;-;-;-;-;-;-;-	2947	336	180.524	14.2518
TraesCS1A03G0253600	Chr1A;Chr1A	102224454;102243996	102225395;102244539	+;+	1486	11	11.7206	0.925303
TraesCS1A03G0253800	Chr1A;Chr1A	102260671;102266569	102261216;102266925	+;+	903	4	7.01373	0.55371
TraesCS1A03G0254000	Chr1A	102269342	102270130	-	789	0	0	0
TraesCS1A03G0254100	Chr1A	102269964	102270164	+	201	1	7.87736	0.621891
TraesCS1A03G0254200	Chr1A	102397492	102397905	+	414	11	42.0697	3.32126
TraesCS1A03G0255000	Chr1A;Chr1A;Chr1A;Chr1A	103163347;103164515;103165864;103166255	103163878;103165447;103166142;103166627	+;+;+;+	2117	105	78.5318	6.19981
TraesCS1A03G0255200	Chr1A	103177381	103178256	-	876	29	52.4168	4.13813
TraesCS1A03G0255300	Chr1A;Chr1A;Chr1A;Chr1A;Chr1A;Chr1A;Chr1A	103219940;103220380;103220671;103220948;103221847;103223816;103224184	103220264;103220566;103220804;103221133;103221969;103224010;103224574	-;-;-;-;-;-;-	1541	170	174.672	13.7897
TraesCS1A03G0255900	Chr1A;Chr1A	103605073;103608521	103606635;103608949	-;-	1992	110	87.434	6.90261
TraesCS1A03G0256200	Chr1A;Chr1A;Chr1A;Chr1A;Chr1A;Chr1A;Chr1A	104004407;104004601;104004767;104005645;104006265;104008462;104009202	104004500;104004674;104005243;104006172;104006331;104008610;104009921	+;+;+;+;+;+;+	2109	230	172.674	13.6321
TraesCS1A03G0256300	Chr1A;Chr1A;Chr1A;Chr1A;Chr1A	104198605;104202592;104202875;104203132;104203511	104199158;104202777;104203029;104203402;104204075	+;+;+;+;+	1731	264	241.481	19.0641
TraesCS1A03G0256500	Chr1A;Chr1A;Chr1A;Chr1A;Chr1A	104205651;104208230;104208507;104208755;104209107	104206192;104208415;104208661;104209019;104209880	+;+;+;+;+	1922	220	181.237	14.308
TraesCS1A03G0256600	Chr1A;Chr1A;Chr1A;Chr1A;Chr1A;Chr1A	104210338;104211796;104213011;104213146;104213447;104213945	104211299;104211922;104213070;104213349;104213503;104214144	-;-;-;-;-;-	1610	129	126.865	10.0155
TraesCS1A03G0257200	Chr1A;Chr1A;Chr1A;Chr1A;Chr1A;Chr1A;Chr1A;Chr1A;Chr1A;Chr1A;Chr1A;Chr1A;Chr1A;Chr1A;Chr1A;Chr1A;Chr1A;Chr1A;Chr1A;Chr1A;Chr1A;Chr1A;Chr1A;Chr1A;Chr1A;Chr1A;Chr1A;Chr1A;Chr1A;Chr1A;Chr1A;Chr1A;Chr1A;Chr1A;Chr1A;Chr1A;Chr1A;Chr1A;Chr1A;Chr1A;Chr1A;Chr1A;Chr1A;Chr1A;Chr1A;Chr1A;Chr1A;Chr1A;Chr1A;Chr1A;Chr1A;Chr1A;Chr1A;Chr1A;Chr1A;Chr1A;Chr1A;Chr1A;Chr1A;Chr1A;Chr1A;Chr1A;Chr1A;Chr1A;Chr1A;Chr1A;Chr…	105147819;105147819;105147819;105148395;105148395;105148395;105148423;105148559;105148559;105148559;105148916;105148916;105148916;105148916;105149629;105149629;105149629;105149629;105151984;105151984;105151984;105151984;105152149;105152149;105152149;105152149;105152662;105152662;105152662;105152662;105153077;105153077;105153077;105153077;105153909;105153909;105153909;105153909;105154122;105154122…	105148280;105148280;105148280;105148484;105148484;105148484;105148630;105148630;105148630;105148630;105148989;105148989;105148989;105148989;105149709;105149709;105149709;105149709;105152073;105152073;105152073;105152073;105152319;105152319;105152310;105152319;105152728;105152728;105152728;105152728;105153144;105153144;105153144;105153144;105154007;105154007;105154007;105154007;105154247;105154247…	-;-;-;-;-;-;-;-;-;-;-;-;-;-;-;-;-;-;-;-;-;-;-;-;-;-;-;-;-;-;-;-;-;-;-;-;-;-;-;-;-;-;-;-;-;-;-;-;-;-;-;-;-;-;-;-;-;-;-;-;-;-;-;-;-;-;-;-;-;-;-;-;-;-;-;-;-;-;-;-;-;-;-;-;-;-;-;-;-;-;-;-;-;-;-;-;-;-;-;-	3731	321	136.225	10.7545
TraesCS1A03G0257500	Chr1A;Chr1A;Chr1A	105466722;105467643;105470862	105467164;105468069;105471474	-;-;-	1483	92	98.2254	7.75455
TraesCS1A03G0257700	Chr1A;Chr1A;Chr1A;Chr1A;Chr1A;Chr1A;Chr1A;Chr1A;Chr1A;Chr1A;Chr1A;Chr1A;Chr1A;Chr1A;Chr1A;Chr1A;Chr1A;Chr1A;Chr1A;Chr1A;Chr1A;Chr1A;Chr1A;Chr1A;Chr1A;Chr1A;Chr1A;Chr1A	106043029;106043545;106043692;106043892;106044500;106044620;106044677;106045659;106045659;106046227;106046227;106047215;106047215;106049162;106049162;106049419;106049419;106049579;106049579;106049820;106051224;106051658;106052014;106052275;106052777;106053077;106053685;106053950	106043075;106043629;106043812;106044016;106044544;106044862;106044862;106045814;106045814;106046364;106046364;106049071;106049071;106049331;106049331;106049485;106049485;106049691;106049691;106049853;106051366;106051887;106052187;106052412;106052964;106053188;106053902;106054201	+;+;+;+;+;+;+;+;+;+;+;+;+;+;+;+;+;+;+;+;+;+;+;+;+;+;+;+	4656	385	130.926	10.3361
TraesCS1A03G0257800	Chr1A	106056354	106057208	-	855	76	140.742	11.1111
TraesCS1A03G0257900	Chr1A;Chr1A;Chr1A;Chr1A;Chr1A;Chr1A;Chr1A;Chr1A;Chr1A;Chr1A;Chr1A;Chr1A;Chr1A;Chr1A;Chr1A;Chr1A;Chr1A;Chr1A;Chr1A;Chr1A;Chr1A;Chr1A;Chr1A	106059984;106059984;106060654;106060654;106061454;106061454;106061856;106061856;106062057;106062057;106062342;106062342;106062519;106062519;106062718;106063184;106063184;106063381;106063381;106063662;106063662;106064036;106064036	106060230;106060230;106060702;106060702;106061606;106061606;106061989;106061989;106062126;106062126;106062432;106062432;106062588;106062588;106062813;106063283;106063283;106063467;106063467;106063738;106063738;106064453;106064453	+;+;+;+;+;+;+;+;+;+;+;+;+;+;+;+;+;+;+;+;+;+;+	1592	103	102.44	8.08731
TraesCS1A03G0258300	Chr1A;Chr1A;Chr1A;Chr1A	106211882;106213290;106213489;106213710	106212336;106213399;106213607;106214127	+;+;+;+	1102	124	178.163	14.0653
TraesCS1A03G0258600	Chr1A	106266891	106267757	-	867	4	7.30496	0.576701
TraesCS1A03G0258800	Chr1A;Chr1A	106271967;106275791	106272686;106275894	-;-	824	24	46.117	3.64078
TraesCS1A03G0258900	Chr1A;Chr1A;Chr1A;Chr1A;Chr1A;Chr1A;Chr1A;Chr1A;Chr1A;Chr1A;Chr1A	106412938;106412938;106414086;106414086;106414416;106414416;106414679;106414679;106415122;106415122;106415618	106413436;106413436;106414323;106414323;106414591;106414591;106415031;106415031;106415444;106415613;106415694	+;+;+;+;+;+;+;+;+;+;+	1835	48	41.4173	3.26975
TraesCS1A03G0259100	Chr1A;Chr1A;Chr1A;Chr1A;Chr1A;Chr1A;Chr1A;Chr1A;Chr1A;Chr1A;Chr1A;Chr1A;Chr1A;Chr1A;Chr1A;Chr1A	106416936;106417376;106417533;106417721;106417899;106418060;106418520;106418963;106419953;106420789;106420924;106421180;106421678;106421907;106423216;106423936	106417293;106417440;106417652;106417806;106417971;106418448;106418736;106419295;106420712;106420852;106421056;106421279;106421808;106422062;106423374;106424139	-;-;-;-;-;-;-;-;-;-;-;-;-;-;-;-	3348	393	185.859	14.6729
TraesCS1A03G0259300	Chr1A;Chr1A;Chr1A;Chr1A;Chr1A	106753587;106755035;106755330;106755660;106755840	106754964;106755201;106755558;106755706;106755956	-;-;-;-;-	1938	87	71.0792	5.61146
TraesCS1A03G0259400	Chr1A;Chr1A;Chr1A;Chr1A;Chr1A;Chr1A;Chr1A;Chr1A;Chr1A;Chr1A	106764827;106764827;106767486;106767516;106768156;106768156;106768691;106768691;106768885;106768885	106765312;106765312;106768059;106768059;106768535;106768535;106768777;106768777;106770187;106770187	+;+;+;+;+;+;+;+;+;+	2830	179	100.148	7.90636
TraesCS1A03G0259500	Chr1A;Chr1A;Chr1A;Chr1A;Chr1A;Chr1A;Chr1A;Chr1A;Chr1A;Chr1A;Chr1A;Chr1A;Chr1A;Chr1A;Chr1A;Chr1A;Chr1A;Chr1A;Chr1A;Chr1A;Chr1A;Chr1A;Chr1A;Chr1A;Chr1A;Chr1A;Chr1A;Chr1A;Chr1A;Chr1A;Chr1A;Chr1A;Chr1A;Chr1A;Chr1A;Chr1A;Chr1A;Chr1A;Chr1A;Chr1A;Chr1A;Chr1A;Chr1A;Chr1A;Chr1A;Chr1A;Chr1A;Chr1A;Chr1A	106770660;106770660;106771821;106771821;106772051;106772051;106772287;106772287;106772514;106772514;106773441;106773441;106773648;106773648;106774139;106774139;106774810;106774810;106775003;106775003;106776156;106776156;106776852;106776852;106777033;106777033;106777224;106777224;106777371;106777371;106777579;106777579;106777732;106777732;106778606;106779095;106779095;106779647;106779647;106779790…	106771627;106771627;106771916;106771916;106772157;106772157;106772394;106772394;106772645;106772645;106773561;106773561;106773805;106773805;106774243;106774243;106774915;106774915;106775080;106775080;106776226;106776226;106776947;106776947;106777110;106777110;106777292;106777292;106777438;106777438;106777656;106777656;106777831;106777831;106778665;106779156;106779156;106779712;106779712;106779839…	-;-;-;-;-;-;-;-;-;-;-;-;-;-;-;-;-;-;-;-;-;-;-;-;-;-;-;-;-;-;-;-;-;-;-;-;-;-;-;-;-;-;-;-;-;-;-;-;-	3325	118	56.1911	4.43609
TraesCS1A03G0259600	Chr1A;Chr1A;Chr1A;Chr1A;Chr1A	107134403;107134403;107134868;107134868;107135974	107134504;107134504;107136079;107135971;107136531	+;+;+;+;+	1766	36	32.2767	2.54813
TraesCS1A03G0259700	Chr1A	107715852	107717235	-	1384	34	38.8973	3.07081
TraesCS1A03G0259800	Chr1A;Chr1A;Chr1A;Chr1A;Chr1A;Chr1A;Chr1A;Chr1A;Chr1A;Chr1A;Chr1A;Chr1A	107733651;107733651;107733890;107733890;107734128;107734128;107734315;107734315;107735574;107735574;107736353;107736374	107733788;107733788;107734036;107734036;107734226;107734226;107734769;107734769;107736266;107736266;107736434;107736434	-;-;-;-;-;-;-;-;-;-;-;-	1614	156	153.038	12.0818
TraesCS1A03G0260100	Chr1A;Chr1A;Chr1A	108045326;108045792;108046354	108045689;108046251;108046630	-;-;-	1101	105	151.001	11.921
TraesCS1A03G0260200	Chr1A;Chr1A;Chr1A;Chr1A;Chr1A;Chr1A;Chr1A;Chr1A;Chr1A;Chr1A;Chr1A;Chr1A;Chr1A;Chr1A;Chr1A;Chr1A;Chr1A;Chr1A;Chr1A;Chr1A;Chr1A;Chr1A;Chr1A;Chr1A;Chr1A;Chr1A;Chr1A;Chr1A;Chr1A;Chr1A;Chr1A;Chr1A;Chr1A;Chr1A;Chr1A;Chr1A;Chr1A;Chr1A;Chr1A;Chr1A;Chr1A;Chr1A;Chr1A;Chr1A;Chr1A;Chr1A;Chr1A;Chr1A;Chr1A;Chr1A;Chr1A;Chr1A;Chr1A;Chr1A;Chr1A;Chr1A;Chr1A;Chr1A;Chr1A;Chr1A;Chr1A;Chr1A;Chr1A;Chr1A;Chr1A;Chr1A;Chr…	108048254;108048254;108048254;108048254;108048835;108048835;108048835;108048835;108053710;108053710;108053710;108053710;108053886;108053886;108053886;108053886;108054190;108054190;108054190;108054190;108054376;108054376;108054376;108054376;108054538;108054538;108054538;108054574;108054883;108054883;108054883;108054883;108055136;108055136;108055136;108055136;108056024;108056024;108056024;108056024…	108048695;108048695;108048695;108048617;108048933;108048933;108048933;108048933;108053778;108053778;108053778;108053778;108053975;108053975;108053975;108053975;108054259;108054259;108054259;108054259;108054445;108054445;108054445;108054445;108054739;108054739;108054739;108054739;108054967;108054967;108054967;108054967;108055314;108055314;108055314;108055314;108056128;108056128;108056128;108056128…	-;-;-;-;-;-;-;-;-;-;-;-;-;-;-;-;-;-;-;-;-;-;-;-;-;-;-;-;-;-;-;-;-;-;-;-;-;-;-;-;-;-;-;-;-;-;-;-;-;-;-;-;-;-;-;-;-;-;-;-;-;-;-;-;-;-;-;-;-;-	2390	372	246.446	19.4561
TraesCS1A03G0260600	Chr1A;Chr1A;Chr1A;Chr1A;Chr1A;Chr1A;Chr1A;Chr1A;Chr1A;Chr1A	108924050;108924050;108924676;108924676;108925487;108925487;108926082;108926133;108926306;108926306	108924587;108924587;108924713;108924713;108925546;108925546;108926207;108926207;108926579;108926579	+;+;+;+;+;+;+;+;+;+	1036	83	126.851	10.0145
TraesCS1A03G0260700	Chr1A;Chr1A;Chr1A;Chr1A;Chr1A;Chr1A;Chr1A;Chr1A;Chr1A;Chr1A;Chr1A;Chr1A;Chr1A;Chr1A	108931256;108931256;108932444;108932444;108933513;108933513;108933680;108933680;108935648;108935648;108935915;108935930;108936631;108936631	108931341;108931341;108932640;108932640;108933552;108933552;108933775;108933775;108935844;108935844;108935995;108935995;108937116;108937116	+;+;+;+;+;+;+;+;+;+;+;+;+;+	1183	82	109.75	8.66441
TraesCS1A03G0260900	Chr1A	108937791	108940325	-	2535	96	59.9612	4.73373
TraesCS1A03G0261200	Chr1A	109061355	109062185	+	831	2	3.81071	0.300842
TraesCS1A03G0261400	Chr1A;Chr1A;Chr1A;Chr1A;Chr1A;Chr1A;Chr1A;Chr1A;Chr1A;Chr1A;Chr1A;Chr1A;Chr1A;Chr1A;Chr1A;Chr1A;Chr1A;Chr1A;Chr1A;Chr1A;Chr1A;Chr1A;Chr1A;Chr1A;Chr1A;Chr1A;Chr1A;Chr1A;Chr1A;Chr1A;Chr1A;Chr1A;Chr1A;Chr1A;Chr1A;Chr1A	109291427;109291427;109292544;109292553;109292903;109292903;109293155;109293155;109295166;109295166;109296054;109296054;109296450;109296450;109297452;109297452;109298073;109298073;109298346;109298346;109298978;109298978;109303018;109303018;109303279;109303279;109303549;109303549;109303704;109303704;109303859;109303859;109305746;109305746;109305908;109305908	109291757;109291757;109292747;109292747;109292998;109292998;109293207;109293207;109295262;109295262;109296127;109296127;109296567;109296567;109297562;109297562;109298149;109298149;109298412;109298412;109299043;109299043;109303125;109303125;109303409;109303409;109303615;109303615;109303771;109303771;109303952;109303952;109305816;109305816;109306830;109306830	+;+;+;+;+;+;+;+;+;+;+;+;+;+;+;+;+;+;+;+;+;+;+;+;+;+;+;+;+;+;+;+;+;+;+;+	2756	159	91.3471	7.21154
TraesCS1A03G0261500	Chr1A;Chr1A;Chr1A	109308886;109309598;109310131	109309504;109310032;109310402	-;-;-	1326	64	76.4211	6.03318
TraesCS1A03G0262100	Chr1A;Chr1A;Chr1A;Chr1A;Chr1A;Chr1A	109470590;109471335;109471751;109471982;109472293;109472541	109470620;109471409;109471892;109472151;109472439;109472566	+;+;+;+;+;+	591	61	163.425	12.9019
TraesCS1A03G0262400	Chr1A;Chr1A;Chr1A;Chr1A	109601278;109601862;109602099;109602495	109601343;109602016;109602251;109602885	-;-;-;-	765	26	53.8132	4.24837
TraesCS1A03G0263400	Chr1A;Chr1A;Chr1A	109893326;109895209;109895986	109893844;109895610;109897600	+;+;+	2536	130	81.1654	6.40773
TraesCS1A03G0263600	Chr1A;Chr1A;Chr1A;Chr1A	109899588;109901282;109902445;109903969	109901179;109901589;109903023;109904533	-;-;-;-	3044	107	55.6565	4.39389
TraesCS1A03G0263700	Chr1A;Chr1A;Chr1A;Chr1A;Chr1A	109986068;109986416;109986803;109991992;109996951	109986330;109986683;109986951;109992210;109997305	-;-;-;-;-	1254	22	27.7781	2.19298
TraesCS1A03G0264000	Chr1A;Chr1A;Chr1A;Chr1A;Chr1A	110644791;110645770;110646126;110646558;110646868	110645687;110646037;110646274;110646778;110647087	-;-;-;-;-	1755	31	27.968	2.20798
TraesCS1A03G0264500	Chr1A;Chr1A;Chr1A;Chr1A	110886837;110889114;110890704;110891174	110887046;110890183;110891095;110891379	+;+;+;+	1878	241	203.188	16.041
TraesCS1A03G0264600	Chr1A;Chr1A;Chr1A;Chr1A;Chr1A;Chr1A;Chr1A;Chr1A;Chr1A;Chr1A;Chr1A;Chr1A;Chr1A;Chr1A	110892676;110892925;110893353;110893568;110893722;110894447;110894975;110895233;110895525;110896285;110896480;110896642;110896998;110897243	110892845;110893063;110893454;110893645;110893787;110894537;110895051;110895442;110895642;110896382;110896545;110896804;110897160;110897325	-;-;-;-;-;-;-;-;-;-;-;-;-;-	1624	203	197.919	15.625
TraesCS1A03G0264800	Chr1A;Chr1A;Chr1A;Chr1A;Chr1A;Chr1A;Chr1A;Chr1A;Chr1A;Chr1A	110959663;110960116;110960280;110960852;110961012;110961362;110963453;110964467;110965287;110965508	110960014;110960182;110960391;110960932;110961281;110963368;110963517;110965207;110965356;110965716	-;-;-;-;-;-;-;-;-;-	3974	326	129.887	10.2542
TraesCS1A03G0264900	Chr1A;Chr1A;Chr1A;Chr1A;Chr1A;Chr1A;Chr1A;Chr1A;Chr1A;Chr1A;Chr1A;Chr1A;Chr1A;Chr1A;Chr1A	110968722;110969047;110969512;110969686;110969879;110970666;110970861;110971244;110971531;110971704;110971945;110972172;110972362;110972746;110973099	110968933;110969155;110969576;110969777;110970539;110970733;110970943;110971343;110971616;110971786;110972081;110972273;110972655;110972868;110973678	+;+;+;+;+;+;+;+;+;+;+;+;+;+;+	2795	496	280.981	22.1825
TraesCS1A03G0265100	Chr1A;Chr1A;Chr1A;Chr1A	110973610;110974094;110974376;110974668	110973980;110974268;110974575;110974928	-;-;-;-	1007	219	344.343	27.1847
TraesCS1A03G0265300	Chr1A;Chr1A;Chr1A	110977637;110977811;110979477	110977737;110979368;110980342	-;-;-	2525	134	84.0273	6.63366
TraesCS1A03G0265400	Chr1A	110997341	110999289	+	1949	8	6.49913	0.513084
TraesCS1A03G0265900	Chr1A	111118190	111118465	-	276	3	17.2103	1.3587
TraesCS1A03G0266000	Chr1A;Chr1A;Chr1A	111120787;111122056;111122716	111121943;111122328;111123688	+;+;+	2403	234	154.184	12.1723
TraesCS1A03G0266400	Chr1A;Chr1A	111623683;111624326	111623745;111624466	-;-	204	51	395.838	31.25
TraesCS1A03G0266600	Chr1A;Chr1A;Chr1A;Chr1A;Chr1A;Chr1A	111768274;111768587;111768721;111772254;111772453;111772857	111768513;111768619;111768943;111772383;111772783;111773094	+;+;+;+;+;+	1195	74	98.0485	7.74059
TraesCS1A03G0266700	Chr1A;Chr1A;Chr1A;Chr1A;Chr1A;Chr1A;Chr1A;Chr1A;Chr1A;Chr1A;Chr1A;Chr1A;Chr1A	112176452;112176847;112177037;112177297;112177475;112177859;112178043;112178195;112178377;112178603;112178905;112179905;112180118	112176580;112176939;112177208;112177373;112177634;112177968;112178102;112178268;112178500;112178680;112179011;112180018;112180133	-;-;-;-;-;-;-;-;-;-;-;-;-	1314	256	308.476	24.3531
TraesCS1A03G0266900	Chr1A;Chr1A	112281819;112282348	112282118;112282815	+;+	768	69	142.254	11.2305
TraesCS1A03G0267200	Chr1A;Chr1A	112366750;112367383	112367010;112367580	+;+	459	1	3.44956	0.272331
TraesCS1A03G0267300	Chr1A;Chr1A	112368427;112368785	112368596;112368910	-;-	296	1	5.34916	0.422297
TraesCS1A03G0267400	Chr1A;Chr1A;Chr1A	112487942;112489274;112490079	112488981;112489447;112490637	+;+;+	1773	81	72.3358	5.71066
TraesCS1A03G0267500	Chr1A	112491034	112492948	-	1915	8	6.61452	0.522193
TraesCS1A03G0267900	Chr1A;Chr1A;Chr1A;Chr1A;Chr1A;Chr1A;Chr1A;Chr1A;Chr1A;Chr1A;Chr1A;Chr1A;Chr1A;Chr1A;Chr1A;Chr1A;Chr1A;Chr1A;Chr1A;Chr1A;Chr1A;Chr1A;Chr1A;Chr1A;Chr1A;Chr1A;Chr1A;Chr1A;Chr1A;Chr1A;Chr1A;Chr1A;Chr1A;Chr1A;Chr1A;Chr1A;Chr1A;Chr1A;Chr1A;Chr1A;Chr1A;Chr1A;Chr1A;Chr1A;Chr1A	113327458;113327458;113327787;113327787;113328197;113328197;113328932;113328932;113330278;113331565;113331565;113332437;113332437;113332644;113332644;113333206;113333206;113333799;113333799;113333925;113333925;113334228;113334228;113334404;113334404;113334574;113334574;113334891;113334891;113335132;113335132;113335767;113335767;113335993;113335993;113336134;113336134;113336540;113336540;113337225…	113327700;113327700;113327850;113327850;113328495;113328495;113329147;113329147;113330490;113331657;113331657;113332535;113332535;113332673;113332673;113333259;113333259;113333852;113333852;113334002;113334002;113334319;113334319;113334461;113334461;113334648;113334648;113334938;113334938;113335229;113335229;113335842;113335842;113336055;113336055;113336225;113336225;113336608;113336608;113337288…	+;+;+;+;+;+;+;+;+;+;+;+;+;+;+;+;+;+;+;+;+;+;+;+;+;+;+;+;+;+;+;+;+;+;+;+;+;+;+;+;+;+;+;+;+	2322	253	172.518	13.6197
TraesCS1A03G0268100	Chr1A;Chr1A	113355488;113357624	113356082;113358642	-;-	1614	31	30.4113	2.40087
TraesCS1A03G0268200	Chr1A;Chr1A;Chr1A;Chr1A;Chr1A;Chr1A;Chr1A;Chr1A;Chr1A;Chr1A;Chr1A;Chr1A;Chr1A;Chr1A;Chr1A;Chr1A;Chr1A;Chr1A;Chr1A;Chr1A;Chr1A;Chr1A;Chr1A;Chr1A;Chr1A	113727843;113728438;113728674;113729674;113729674;113730175;113730175;113730175;113730553;113730553;113730553;113730753;113730753;113730753;113730890;113730890;113730890;113731102;113731102;113731326;113731326;113731326;113731521;113731521;113731521	113728328;113728533;113728787;113729808;113729808;113730462;113730462;113730462;113730663;113730663;113730663;113730806;113730806;113730806;113730969;113731226;113730969;113731226;113731226;113731440;113731440;113731440;113731815;113731815;113731815	+;+;+;+;+;+;+;+;+;+;+;+;+;+;+;+;+;+;+;+;+;+;+;+;+	2031	152	118.498	9.355
TraesCS1A03G0270200	Chr1A;Chr1A;Chr1A;Chr1A;Chr1A;Chr1A;Chr1A;Chr1A;Chr1A;Chr1A;Chr1A	114223750;114224303;114224596;114225160;114225829;114226112;114226973;114227151;114228579;114229266;114230618	114224216;114224489;114224697;114225236;114226028;114226457;114227029;114228464;114228760;114229405;114230711	-;-;-;-;-;-;-;-;-;-;-	3166	169	84.5187	6.67246
TraesCS1A03G0270900	Chr1A;Chr1A;Chr1A	114966469;114966567;114966740	114966564;114966737;114966817	+;+;+	345	2	9.17884	0.724638
TraesCS1A03G0271100	Chr1A	115116906	115117716	+	811	47	91.7601	7.24414
TraesCS1A03G0271200	Chr1A;Chr1A;Chr1A;Chr1A;Chr1A;Chr1A;Chr1A;Chr1A;Chr1A;Chr1A;Chr1A;Chr1A;Chr1A;Chr1A	115124148;115124148;115124884;115124884;115125442;115125442;115125701;115126610;115130428;115130428;115130643;115130643;115131003;115131003	115124454;115124454;115125064;115125064;115125526;115125526;115125755;115126664;115130566;115130566;115130840;115130840;115131178;115131178	+;+;+;+;+;+;+;+;+;+;+;+;+;+	1196	28	37.0684	2.92642
TraesCS1A03G0271300	Chr1A;Chr1A;Chr1A	115131649;115132899;115133413	115132253;115133190;115133537	-;-;-	1022	89	137.885	10.8855
TraesCS1A03G0271400	Chr1A	115439743	115441120	-	1378	46	52.8549	4.17271
TraesCS1A03G0271800	Chr1A;Chr1A;Chr1A;Chr1A;Chr1A;Chr1A;Chr1A;Chr1A;Chr1A;Chr1A;Chr1A	115725217;115725820;115726023;115726206;115726430;115726723;115726875;115727202;115727414;115728192;115728373	115725706;115725929;115726088;115726346;115726513;115726796;115726929;115727306;115727482;115728284;115728523	-;-;-;-;-;-;-;-;-;-;-	1438	110	121.119	9.56189
TraesCS1A03G0272100	Chr1A;Chr1A;Chr1A;Chr1A;Chr1A;Chr1A;Chr1A;Chr1A;Chr1A	116035107;116035472;116035624;116036292;116036470;116037279;116037468;116037635;116041782	116035376;116035534;116035679;116036385;116036530;116037360;116037523;116037698;116042322	+;+;+;+;+;+;+;+;+	1287	29	35.6777	2.81663
TraesCS1A03G0272200	Chr1A;Chr1A;Chr1A;Chr1A;Chr1A;Chr1A;Chr1A;Chr1A;Chr1A;Chr1A;Chr1A;Chr1A;Chr1A;Chr1A;Chr1A	116042215;116042590;116042972;116043318;116043318;116043683;116043683;116043889;116043889;116044306;116044306;116045094;116045094;116045395;116045395	116042841;116043238;116043238;116043479;116043479;116043815;116043815;116043956;116043956;116044490;116044490;116045307;116045307;116045655;116045655	-;-;-;-;-;-;-;-;-;-;-;-;-;-;-	2047	228	176.357	13.9228
TraesCS1A03G0272800	Chr1A;Chr1A;Chr1A	116061387;116063532;116064353	116063327;116063674;116064377	-;-;-	2109	134	100.602	7.94215
TraesCS1A03G0272900	Chr1A;Chr1A;Chr1A	116066225;116066524;116066801	116066413;116066694;116067085	+;+;+	645	0	0	0
TraesCS1A03G0273000	Chr1A;Chr1A;Chr1A;Chr1A;Chr1A	116251969;116252774;116253730;116253935;116254479	116252312;116252896;116253843;116254003;116254686	-;-;-;-;-	858	30	55.3619	4.37063
TraesCS1A03G0273100	Chr1A;Chr1A;Chr1A;Chr1A	116732177;116733121;116733714;116733904	116732334;116733622;116733795;116734257	+;+;+;+	1096	2	2.88932	0.228102
TraesCS1A03G0273200	Chr1A;Chr1A;Chr1A;Chr1A;Chr1A;Chr1A;Chr1A;Chr1A	116735523;116736292;116737607;116738232;116738430;116738673;116738873;116739308	116736091;116736368;116737775;116738320;116738594;116738750;116738976;116739798	+;+;+;+;+;+;+;+	1742	47	42.7195	3.37256
TraesCS1A03G0273400	Chr1A;Chr1A;Chr1A;Chr1A;Chr1A	117542407;117543315;117544362;117546912;117547551	117542504;117544179;117544596;117547035;117548052	+;+;+;+;+	1824	108	93.751	7.40132
TraesCS1A03G0273500	Chr1A;Chr1A;Chr1A;Chr1A;Chr1A;Chr1A	117549144;117551649;117551823;117551995;117552402;117552628	117549375;117551744;117551901;117552084;117552474;117552831	-;-;-;-;-;-	774	47	96.1466	7.59044
TraesCS1A03G0275500	Chr1A;Chr1A;Chr1A	118071671;118072317;118072733	118072278;118072697;118072865	-;-;-	1122	0	0	0
TraesCS1A03G0275600	Chr1A;Chr1A;Chr1A;Chr1A	118103448;118108161;118113158;118114802	118103608;118108176;118113711;118114943	-;-;-;-	873	6	10.8821	0.859107
TraesCS1A03G0276000	Chr1A;Chr1A	118122456;118122728	118122639;118123215	+;+	672	31	73.0414	5.76637
TraesCS1A03G0276100	Chr1A;Chr1A;Chr1A;Chr1A;Chr1A;Chr1A;Chr1A;Chr1A	118132190;118132547;118153085;118153370;118153652;118153883;118154189;118154439	118132202;118132734;118153268;118153444;118153761;118154101;118154344;118154642	+;+;+;+;+;+;+;+	1149	141	194.301	15.3394
TraesCS1A03G0276200	Chr1A;Chr1A;Chr1A;Chr1A;Chr1A;Chr1A;Chr1A;Chr1A;Chr1A	118157961;118158201;118158592;118159244;118159533;118159923;118160156;118160463;118160700	118158118;118158335;118158779;118159427;118159607;118160032;118160374;118160618;118161167	+;+;+;+;+;+;+;+;+	1693	211	197.334	15.5789
TraesCS1A03G0276400	Chr1A;Chr1A;Chr1A;Chr1A;Chr1A	118871674;118873349;118873752;118874136;118874565	118871993;118873655;118874029;118874449;118874942	+;+;+;+;+	1597	115	114.017	9.00125
TraesCS1A03G0277100	Chr1A;Chr1A	119336730;119337330	119336901;119338546	-;-	1389	1	1.13992	0.0899928
TraesCS1A03G0277300	Chr1A;Chr1A;Chr1A;Chr1A;Chr1A	119365247;119365731;119366140;119366425;119366834	119365624;119366064;119366313;119366731;119367045	-;-;-;-;-	1405	104	117.202	9.25267
TraesCS1A03G0277400	Chr1A;Chr1A;Chr1A	119367391;119369624;119370969	119368804;119369902;119371407	-;-;-	2132	137	101.744	8.03236
TraesCS1A03G0277600	Chr1A;Chr1A;Chr1A	119413930;119414233;119417226	119413966;119417109;119418075	+;+;+	3764	98	41.2243	3.25452
TraesCS1A03G0278200	Chr1A;Chr1A;Chr1A;Chr1A;Chr1A;Chr1A;Chr1A;Chr1A;Chr1A;Chr1A;Chr1A	120055154;120055154;120056121;120056121;120056499;120056499;120056826;120056826;120057015;120057015;120057293	120055999;120055999;120056339;120056403;120056723;120056723;120056912;120056912;120057313;120057227;120057567	-;-;-;-;-;-;-;-;-;-;-	1994	226	179.457	14.1675
TraesCS1A03G0278500	Chr1A;Chr1A;Chr1A;Chr1A;Chr1A;Chr1A;Chr1A;Chr1A;Chr1A;Chr1A;Chr1A;Chr1A;Chr1A;Chr1A;Chr1A;Chr1A;Chr1A;Chr1A;Chr1A;Chr1A;Chr1A	120073332;120073332;120073828;120073828;120074256;120074256;120074480;120075278;120075278;120075623;120075623;120075821;120075821;120076157;120076157;120077787;120077787;120077978;120077978;120078212;120078212	120073683;120073683;120073956;120073956;120074405;120074405;120074545;120075322;120075322;120075703;120075703;120075902;120075902;120076228;120076228;120077887;120077887;120078094;120078094;120078793;120078793	-;-;-;-;-;-;-;-;-;-;-;-;-;-;-;-;-;-;-;-;-	1777	127	113.16	8.9336
TraesCS1A03G0278600	Chr1A;Chr1A;Chr1A;Chr1A	120146178;120146704;120147231;120147773	120146574;120147135;120147674;120148302	-;-;-;-	1803	0	0	0
TraesCS1A03G0279100	Chr1A	120304436	120304906	-	471	0	0	0
TraesCS1A03G0279700	Chr1A;Chr1A;Chr1A;Chr1A;Chr1A;Chr1A;Chr1A;Chr1A;Chr1A;Chr1A;Chr1A;Chr1A;Chr1A;Chr1A;Chr1A;Chr1A;Chr1A;Chr1A;Chr1A	120669308;120669308;120669308;120669697;120669697;120669697;120671787;120671787;120671800;120672351;120672851;120673027;120673027;120673027;120673923;120673923;120674266;120674266;120674266	120669600;120669600;120669600;120669851;120669851;120669851;120671950;120671950;120671950;120672446;120672952;120673833;120674075;120673833;120674075;120674075;120674826;120674826;120674826	+;+;+;+;+;+;+;+;+;+;+;+;+;+;+;+;+;+;+	2420	100	65.4277	5.16529
TraesCS1A03G0279800	Chr1A;Chr1A	120722827;120724157	120723177;120724720	-;-	915	4	6.92175	0.546448
TraesCS1A03G0280000	Chr1A;Chr1A;Chr1A;Chr1A;Chr1A;Chr1A;Chr1A;Chr1A;Chr1A;Chr1A;Chr1A;Chr1A;Chr1A;Chr1A	120924935;120925177;120925957;120926190;120926479;120926775;120926962;120927724;120928005;120928228;120928453;120928691;120929283;120930309	120925026;120925306;120926106;120926346;120926669;120926887;120927061;120927924;120928153;120928369;120928593;120928879;120929511;120930406	+;+;+;+;+;+;+;+;+;+;+;+;+;+	2082	119	90.4989	7.14457
TraesCS1A03G0280200	Chr1A;Chr1A;Chr1A;Chr1A;Chr1A;Chr1A;Chr1A;Chr1A;Chr1A;Chr1A;Chr1A;Chr1A;Chr1A;Chr1A	120971344;120972116;120972924;120973779;120973983;120974281;120975034;120975464;120976166;120976396;120976583;120976778;120977079;120977456	120971861;120972350;120973115;120973877;120974186;120974553;120975181;120975615;120976318;120976512;120976668;120976982;120977281;120977697	+;+;+;+;+;+;+;+;+;+;+;+;+;+	2827	146	81.7719	6.45561
TraesCS1A03G0280400	Chr1A	121009558	121012883	+	3326	261	124.25	9.80908
TraesCS1A03G0280500	Chr1A	121038704	121038997	-	294	11	59.241	4.67687
TraesCS1A03G0280700	Chr1A;Chr1A;Chr1A;Chr1A;Chr1A;Chr1A;Chr1A;Chr1A;Chr1A;Chr1A	121204080;121205014;121206215;121213374;121213652;121213886;121214073;121214314;121214481;121214975	121204632;121205405;121206553;121213520;121213755;121213945;121214216;121214385;121214613;121215387	-;-;-;-;-;-;-;-;-;-	2357	1	0.671765	0.0530335
TraesCS1A03G0280800	Chr1A;Chr1A;Chr1A;Chr1A;Chr1A;Chr1A	121309351;121309989;121310164;121311123;121311771;121311972	121309731;121310085;121310336;121311203;121311884;121312743	-;-;-;-;-;-	1618	161	157.552	12.4382
TraesCS1A03G0280900	Chr1A;Chr1A;Chr1A;Chr1A;Chr1A;Chr1A;Chr1A;Chr1A;Chr1A;Chr1A;Chr1A;Chr1A;Chr1A	121652878;121653324;121653602;121653766;121654122;121654517;121654852;121655082;121655234;121655430;121655681;121655881;121656043	121653224;121653478;121653670;121653837;121654220;121654573;121654990;121655146;121655284;121655492;121655804;121655942;121656394	+;+;+;+;+;+;+;+;+;+;+;+;+	1655	192	183.688	14.5015
TraesCS1A03G0281400	Chr1A;Chr1A;Chr1A;Chr1A;Chr1A;Chr1A;Chr1A;Chr1A;Chr1A;Chr1A	121861476;121862305;121862791;121863035;121864646;121864830;121865046;121865451;121865677;121866027	121862175;121862427;121862943;121863120;121864730;121864949;121865114;121865580;121865820;121866217	+;+;+;+;+;+;+;+;+;+	1801	132	116.048	9.16158
TraesCS1A03G0281500	Chr1A;Chr1A;Chr1A	121867108;121867978;121876332	121867888;121869883;121876532	-;-;-	2888	228	125.001	9.86842
TraesCS1A03G0282000	Chr1A;Chr1A	121896841;121897234	121897107;121897933	+;+	967	16	26.1981	2.06825
TraesCS1A03G0282800	Chr1A;Chr1A;Chr1A;Chr1A	122158999;122159319;122166713;122166982	122159218;122160184;122166874;122167844	+;+;+;+	2111	48	36.0023	2.84225
TraesCS1A03G0283000	Chr1A;Chr1A;Chr1A;Chr1A;Chr1A	122168098;122168396;122168580;122168959;122169117	122168272;122168460;122168642;122169007;122169370	-;-;-;-;-	606	16	41.8046	3.30033
TraesCS1A03G0283100	Chr1A;Chr1A;Chr1A	122518645;122519107;122519637	122519010;122519212;122520302	+;+;+	1138	26	36.175	2.85589
TraesCS1A03G0283200	Chr1A;Chr1A;Chr1A	122529514;122531170;122533457	122529515;122531275;122533822	+;+;+	474	16	53.4464	4.21941
TraesCS1A03G0283800	Chr1A;Chr1A	123278215;123278827	123278654;123278968	-;-	582	149	405.359	32.0017
TraesCS1A03G0284000	Chr1A;Chr1A;Chr1A;Chr1A;Chr1A;Chr1A;Chr1A;Chr1A;Chr1A;Chr1A;Chr1A;Chr1A;Chr1A;Chr1A;Chr1A;Chr1A;Chr1A;Chr1A;Chr1A;Chr1A;Chr1A	123282319;123282319;123282319;123283476;123283750;123283750;123284116;123284116;123284116;123284742;123284742;123284742;123284954;123284954;123284954;123285592;123285592;123286466;123286466;123286807;123286807	123283659;123283406;123283659;123283659;123283812;123283812;123284198;123284198;123284198;123284850;123284850;123284850;123285093;123285106;123285093;123285908;123285908;123286543;123286543;123286840;123286840	-;-;-;-;-;-;-;-;-;-;-;-;-;-;-;-;-;-;-;-;-	2178	157	114.135	9.01056
TraesCS1A03G0284600	Chr1A;Chr1A;Chr1A	123716279;123716775;123717013	123716626;123716880;123717556	+;+;+	998	33	52.3553	4.13327
TraesCS1A03G0284800	Chr1A;Chr1A;Chr1A;Chr1A;Chr1A;Chr1A;Chr1A;Chr1A;Chr1A;Chr1A;Chr1A;Chr1A;Chr1A;Chr1A;Chr1A;Chr1A;Chr1A;Chr1A;Chr1A;Chr1A;Chr1A;Chr1A;Chr1A;Chr1A;Chr1A;Chr1A;Chr1A;Chr1A	123888413;123888413;123889666;123889666;123890112;123890112;123890474;123890474;123890807;123890807;123891119;123891119;123891335;123891335;123891552;123891552;123891999;123891999;123892443;123892443;123892726;123892726;123892924;123892924;123893326;123893326;123894081;123894174	123889451;123889451;123890016;123890016;123890308;123890308;123890732;123890732;123891019;123891019;123891244;123891244;123891472;123891472;123891897;123891897;123892265;123892265;123892635;123892635;123892810;123892810;123893114;123893114;123893521;123893521;123894465;123894622	-;-;-;-;-;-;-;-;-;-;-;-;-;-;-;-;-;-;-;-;-;-;-;-;-;-;-;-	4143	252	96.308	7.60319
TraesCS1A03G0285300	Chr1A;Chr1A	124028353;124029681	124028555;124029771	-;-	294	5	26.9277	2.12585
TraesCS1A03G0285900	Chr1A	124646253	124646624	-	372	38	161.74	12.7688
TraesCS1A03G0286100	Chr1A;Chr1A;Chr1A;Chr1A;Chr1A;Chr1A;Chr1A	125689833;125690300;125690981;125692447;125692770;125692941;125693116	125690213;125690460;125691052;125692650;125692833;125692999;125693306	-;-;-;-;-;-;-	1132	91	127.283	10.0486
TraesCS1A03G0286200	Chr1A;Chr1A;Chr1A;Chr1A	125693516;125693637;125693831;125695506	125693544;125693728;125693921;125695536	+;+;+;+	243	24	156.38	12.3457
TraesCS1A03G0286300	Chr1A;Chr1A	126150506;126150867	126150746;126151018	+;+	393	106	427.061	33.715
TraesCS1A03G0286500	Chr1A;Chr1A	126153041;126153195	126153092;126153637	-;-	495	2	6.39737	0.505051
TraesCS1A03G0286700	Chr1A	126320043	126320941	-	899	2	3.52247	0.278087
TraesCS1A03G0286800	Chr1A	126328988	126329371	-	384	0	0	0
TraesCS1A03G0286900	Chr1A;Chr1A	126329016;126329226	126329118;126329374	+;+	252	0	0	0
TraesCS1A03G0287200	Chr1A;Chr1A;Chr1A	126342114;126342413;126342701	126342132;126342577;126342954	-;-;-	438	0	0	0
TraesCS1A03G0287300	Chr1A	126617550	126620393	+	2844	120	66.808	5.27426
TraesCS1A03G0287600	Chr1A	126922628	126923425	-	798	14	27.7781	2.19298
TraesCS1A03G0287800	Chr1A;Chr1A;Chr1A;Chr1A;Chr1A;Chr1A;Chr1A;Chr1A;Chr1A;Chr1A;Chr1A;Chr1A;Chr1A;Chr1A;Chr1A;Chr1A;Chr1A;Chr1A;Chr1A;Chr1A;Chr1A;Chr1A;Chr1A;Chr1A;Chr1A;Chr1A;Chr1A;Chr1A;Chr1A;Chr1A;Chr1A;Chr1A;Chr1A;Chr1A;Chr1A;Chr1A;Chr1A;Chr1A;Chr1A;Chr1A;Chr1A;Chr1A	127021548;127021548;127021548;127022160;127022160;127022160;127022399;127022399;127022399;127022813;127022813;127022813;127023242;127023242;127023242;127023444;127023444;127023444;127023711;127023711;127023711;127023977;127023977;127023977;127024229;127024229;127024229;127024882;127024882;127024882;127025129;127025129;127025129;127025517;127025517;127025517;127025701;127025701;127025701;127027272…	127022063;127022063;127022063;127022294;127022294;127022294;127022672;127022672;127022720;127023153;127023153;127023153;127023358;127023358;127023358;127023539;127023539;127023539;127023884;127023884;127023884;127024143;127024143;127024143;127024394;127024394;127024394;127025020;127025020;127025020;127025321;127025321;127025321;127025599;127025599;127025599;127025819;127025807;127025819;127027511…	-;-;-;-;-;-;-;-;-;-;-;-;-;-;-;-;-;-;-;-;-;-;-;-;-;-;-;-;-;-;-;-;-;-;-;-;-;-;-;-;-;-	2808	210	118.413	9.34829
TraesCS1A03G0287900	Chr1A	127031790	127033604	-	1815	8	6.97895	0.550964
TraesCS1A03G0288300	Chr1A;Chr1A	127244252;127246220	127246100;127246286	-;-	1916	3	2.47915	0.19572
TraesCS1A03G0288400	Chr1A;Chr1A	127282357;127283101	127283073;127283391	-;-	1008	0	0	0
TraesCS1A03G0288500	Chr1A	127286045	127287462	+	1418	106	118.36	9.34415
TraesCS1A03G0288600	Chr1A;Chr1A	127290164;127290840	127290464;127291558	+;+	1020	2	3.10461	0.245098
TraesCS1A03G0289800	Chr1A;Chr1A;Chr1A	128639211;128642320;128642752	128640161;128642652;128643355	+;+;+	1888	63	52.8342	4.17108
TraesCS1A03G0290100	Chr1A;Chr1A	128978090;128979761	128978168;128979846	-;-	165	2	19.1921	1.51515
TraesCS1A03G0290200	Chr1A;Chr1A;Chr1A;Chr1A;Chr1A	128981045;128981199;128981281;128982154;128982154	128981059;128981628;128981628;128983408;128983408	-;-;-;-;-	1700	204	190.002	15
TraesCS1A03G0290300	Chr1A;Chr1A;Chr1A;Chr1A;Chr1A;Chr1A;Chr1A	129198000;129198566;129199672;129199676;129199884;129200190;129200190	129198455;129198627;129200101;129199790;129200101;129200646;129200646	-;-;-;-;-;-;-	1405	87	98.0437	7.74021
TraesCS1A03G0290400	Chr1A;Chr1A;Chr1A;Chr1A;Chr1A;Chr1A;Chr1A;Chr1A;Chr1A	129204593;129204737;129204931;129205246;129205675;129206458;129207034;129207545;129209346	129204634;129204832;129205005;129205293;129206145;129206595;129207138;129207664;129209435	+;+;+;+;+;+;+;+;+	1185	18	24.0509	1.89873
TraesCS1A03G0290900	Chr1A;Chr1A;Chr1A;Chr1A;Chr1A	129473744;129474618;129475344;129475753;129476334	129473922;129474923;129475424;129475824;129477449	+;+;+;+;+	1754	112	101.103	7.98176
TraesCS1A03G0291600	Chr1A;Chr1A;Chr1A;Chr1A;Chr1A;Chr1A;Chr1A;Chr1A;Chr1A;Chr1A;Chr1A;Chr1A	129878358;129878578;129878785;129879788;129880232;129880238;129881387;129881387;129881593;129881593;129882097;129882097	129878503;129878709;129878838;129879863;129881027;129881027;129881512;129881512;129881869;129881869;129882673;129882673	+;+;+;+;+;+;+;+;+;+;+;+	2184	157	113.821	8.98581
TraesCS1A03G0291800	Chr1A;Chr1A;Chr1A	129953613;129954265;129954667	129953778;129954372;129955055	+;+;+	663	40	95.5264	7.54148
TraesCS1A03G0292200	Chr1A	130752740	130752997	+	258	42	257.755	20.3488
TraesCS1A03G0292800	Chr1A;Chr1A;Chr1A	131126072;131127021;131127290	131126923;131127287;131127472	-;-;-	1302	43	52.2919	4.12826
TraesCS1A03G0293200	Chr1A	131843173	131843445	+	273	0	0	0
TraesCS1A03G0293500	Chr1A	132265547	132267480	+	1934	89	72.8636	5.75233
TraesCS1A03G0293700	Chr1A;Chr1A	132464114;132464582	132464457;132465213	+;+	976	165	267.677	21.1322
TraesCS1A03G0293900	Chr1A;Chr1A;Chr1A	133021356;133022232;133024581	133022037;133022487;133025215	-;-;-	1573	71	71.4672	5.64209
TraesCS1A03G0294200	Chr1A;Chr1A	133628628;133628907	133628739;133630242	-;-	1448	4	4.3739	0.345304
TraesCS1A03G0294600	Chr1A;Chr1A;Chr1A;Chr1A	134069462;134070319;134072881;134077198	134069649;134072094;134073086;134077502	-;-;-;-	2475	104	66.5327	5.25253
TraesCS1A03G0294700	Chr1A;Chr1A	134238700;134239629	134239234;134240653	-;-	1560	133	134.991	10.6571
TraesCS1A03G0294800	Chr1A;Chr1A;Chr1A;Chr1A;Chr1A;Chr1A;Chr1A;Chr1A;Chr1A;Chr1A;Chr1A;Chr1A;Chr1A;Chr1A;Chr1A;Chr1A;Chr1A;Chr1A;Chr1A;Chr1A;Chr1A;Chr1A;Chr1A;Chr1A;Chr1A;Chr1A;Chr1A;Chr1A	134368889;134368889;134369935;134369935;134374328;134374337;134374801;134374801;134375093;134375093;134375403;134375403;134375642;134375642;134375882;134375882;134376952;134376952;134377193;134377193;134377562;134377562;134378273;134378273;134378494;134378494;134379095;134379095	134369200;134369200;134370021;134370021;134374729;134374729;134374984;134374984;134375307;134375307;134375523;134375523;134375754;134375754;134376108;134376108;134377067;134377067;134377291;134377291;134377804;134377804;134378399;134378399;134378739;134378739;134379505;134379505	+;+;+;+;+;+;+;+;+;+;+;+;+;+;+;+;+;+;+;+;+;+;+;+;+;+;+;+	2903	262	142.9	11.2814
TraesCS1A03G0294900	Chr1A;Chr1A	134517891;134519522	134518552;134519659	-;-	800	79	156.356	12.3438
TraesCS1A03G0295000	Chr1A;Chr1A;Chr1A;Chr1A;Chr1A;Chr1A;Chr1A;Chr1A;Chr1A;Chr1A;Chr1A;Chr1A;Chr1A;Chr1A;Chr1A;Chr1A;Chr1A;Chr1A;Chr1A;Chr1A;Chr1A;Chr1A;Chr1A;Chr1A;Chr1A;Chr1A;Chr1A	134583693;134583693;134583693;134583693;134585813;134585813;134585813;134586187;134586187;134586187;134586187;134586373;134586373;134586373;134586373;134586812;134586837;134586990;134586990;134587269;134587269;134587500;134587500;134587847;134587847;134588058;134588058	134584862;134584862;134584862;134584862;134586022;134586022;134586022;134586282;134586282;134586282;134586282;134586570;134586570;134586570;134586570;134586823;134586872;134587184;134587184;134587415;134587415;134587649;134587649;134587977;134587977;134588268;134588268	+;+;+;+;+;+;+;+;+;+;+;+;+;+;+;+;+;+;+;+;+;+;+;+;+;+;+	2556	263	162.919	12.8619
TraesCS1A03G0295200	Chr1A;Chr1A;Chr1A;Chr1A;Chr1A;Chr1A;Chr1A;Chr1A;Chr1A;Chr1A;Chr1A;Chr1A;Chr1A;Chr1A;Chr1A;Chr1A;Chr1A;Chr1A;Chr1A;Chr1A;Chr1A;Chr1A;Chr1A;Chr1A;Chr1A;Chr1A;Chr1A;Chr1A;Chr1A;Chr1A;Chr1A;Chr1A;Chr1A;Chr1A;Chr1A;Chr1A	134882542;134882542;134882542;134882542;134883095;134883095;134883095;134883095;134885485;134885485;134885485;134885485;134885825;134885825;134885825;134885845;134886024;134886024;134886024;134886024;134886747;134886747;134886747;134887015;134887015;134887081;134887252;134887252;134887252;134888792;134888792;134888792;134889005;134889005;134889005;134889005	134882727;134882727;134882727;134882727;134884329;134884329;134884329;134884329;134885694;134885615;134885694;134885694;134885920;134885920;134885920;134885920;134886245;134886245;134886129;134886245;134886941;134886941;134886941;134887161;134887161;134887161;134887401;134887401;134887401;134888922;134888922;134888922;134889785;134889785;134889785;134889785	+;+;+;+;+;+;+;+;+;+;+;+;+;+;+;+;+;+;+;+;+;+;+;+;+;+;+;+;+;+;+;+;+;+;+;+	3353	209	98.6938	7.79153
TraesCS1A03G0295300	Chr1A	134894250	134896251	+	2002	56	44.2895	3.4965
TraesCS1A03G0295400	Chr1A;Chr1A;Chr1A;Chr1A;Chr1A	134896303;134897028;134897210;134897567;134899065	134896721;134897145;134897342;134897700;134899245	-;-;-;-;-	985	92	147.886	11.6751
TraesCS1A03G0295500	Chr1A	135223411	135224167	+	757	44	92.0309	7.26552
TraesCS1A03G0296300	Chr1A;Chr1A	135251842;135253016	135252919;135253444	-;-	1507	160	168.106	13.2714
TraesCS1A03G0296400	Chr1A;Chr1A	135256693;135259001	135257352;135259109	-;-	769	102	210.015	16.58
TraesCS1A03G0296500	Chr1A;Chr1A;Chr1A;Chr1A;Chr1A;Chr1A;Chr1A	135260438;135260828;135261267;135261427;135261551;135262312;135262316	135260720;135261182;135261347;135261573;135261573;135263155;135263094	-;-;-;-;-;-;-	1710	92	85.1861	6.72515
TraesCS1A03G0296700	Chr1A;Chr1A;Chr1A;Chr1A;Chr1A;Chr1A	135267293;135267293;135268051;135268051;135269926;135269930	135267688;135267688;135268215;135268215;135270012;135270297	-;-;-;-;-;-	933	22	37.3352	2.94748
TraesCS1A03G0297300	Chr1A;Chr1A;Chr1A;Chr1A;Chr1A;Chr1A;Chr1A;Chr1A;Chr1A;Chr1A;Chr1A;Chr1A;Chr1A;Chr1A;Chr1A;Chr1A	135508057;135509170;135509542;135509740;135510485;135510647;135510843;135511053;135511220;135511934;135512208;135512446;135512705;135512896;135513515;135513700	135508299;135509355;135509647;135509876;135510568;135510738;135510951;135511139;135511312;135512131;135512359;135512599;135512800;135513069;135513593;135514135	+;+;+;+;+;+;+;+;+;+;+;+;+;+;+;+	2426	243	158.596	12.5206
TraesCS1A03G0297500	Chr1A;Chr1A	135608863;135612157	135608993;135612499	-;-	474	1	3.3404	0.263713
TraesCS1A03G0298200	Chr1A;Chr1A;Chr1A;Chr1A	136099069;136102228;136102454;136102925	136101909;136102273;136102532;136103300	+;+;+;+	3342	298	141.184	11.146
TraesCS1A03G0298500	Chr1A;Chr1A;Chr1A;Chr1A;Chr1A;Chr1A;Chr1A;Chr1A;Chr1A;Chr1A;Chr1A;Chr1A;Chr1A;Chr1A;Chr1A;Chr1A;Chr1A;Chr1A;Chr1A;Chr1A;Chr1A;Chr1A;Chr1A;Chr1A;Chr1A	137033322;137033322;137033700;137033700;137034892;137034892;137035730;137035730;137036076;137036076;137036737;137036737;137037054;137037054;137037313;137037313;137037845;137037845;137038270;137038270;137038640;137038640;137038796;137038826;137038971	137033567;137033567;137033777;137033777;137034973;137034973;137035797;137035797;137036177;137036177;137036826;137036826;137037128;137037128;137037345;137037345;137037919;137037919;137038317;137038317;137038713;137038713;137039098;137038868;137039072	+;+;+;+;+;+;+;+;+;+;+;+;+;+;+;+;+;+;+;+;+;+;+;+;+	1274	67	83.2688	6.57378
TraesCS1A03G0298600	Chr1A;Chr1A;Chr1A	137046437;137047589;137053576	137047503;137047935;137053801	-;-;-	1640	91	87.8566	6.93598
TraesCS1A03G0299200	Chr1A	137276294	137276728	-	435	10	36.3989	2.87356
TraesCS1A03G0299600	Chr1A	137599782	137600066	+	285	0	0	0
TraesCS1A03G0299700	Chr1A;Chr1A;Chr1A;Chr1A;Chr1A;Chr1A;Chr1A;Chr1A;Chr1A;Chr1A;Chr1A;Chr1A;Chr1A;Chr1A;Chr1A;Chr1A;Chr1A;Chr1A;Chr1A;Chr1A;Chr1A;Chr1A;Chr1A;Chr1A;Chr1A;Chr1A;Chr1A;Chr1A;Chr1A;Chr1A;Chr1A;Chr1A;Chr1A;Chr1A;Chr1A;Chr1A;Chr1A;Chr1A;Chr1A;Chr1A;Chr1A;Chr1A;Chr1A;Chr1A;Chr1A;Chr1A;Chr1A;Chr1A;Chr1A;Chr1A;Chr1A;Chr1A;Chr1A;Chr1A;Chr1A;Chr1A;Chr1A;Chr1A;Chr1A;Chr1A	137600946;137600946;137600946;137600946;137601605;137601605;137601605;137601605;137602272;137602272;137602272;137602272;137606142;137606142;137606142;137606142;137606428;137606428;137606428;137606428;137607260;137607260;137607260;137607260;137607755;137608420;137608420;137608420;137608420;137608420;137608628;137608628;137608628;137608628;137608628;137608856;137608856;137608856;137608856;137608856…	137601506;137601506;137601506;137601500;137601655;137601655;137601655;137601655;137602356;137602356;137602356;137602356;137606186;137606186;137606186;137606186;137606541;137606541;137606541;137606541;137607391;137607391;137607391;137607391;137607796;137608504;137608504;137608504;137608504;137608504;137608707;137608707;137608707;137608707;137608707;137609099;137609099;137609099;137609099;137609099…	-;-;-;-;-;-;-;-;-;-;-;-;-;-;-;-;-;-;-;-;-;-;-;-;-;-;-;-;-;-;-;-;-;-;-;-;-;-;-;-;-;-;-;-;-;-;-;-;-;-;-;-;-;-;-;-;-;-;-;-	2304	134	92.0872	7.26997
TraesCS1A03G0300100	Chr1A	138057107	138058750	-	1644	1	0.963108	0.0760341
TraesCS1A03G0300200	Chr1A;Chr1A;Chr1A;Chr1A	138058853;138060294;138060577;138061620	138059263;138060497;138060666;138061853	-;-;-;-	939	82	138.269	10.9159
TraesCS1A03G0300800	Chr1A;Chr1A;Chr1A;Chr1A;Chr1A;Chr1A;Chr1A;Chr1A;Chr1A;Chr1A;Chr1A;Chr1A;Chr1A;Chr1A;Chr1A;Chr1A;Chr1A;Chr1A;Chr1A;Chr1A;Chr1A;Chr1A	139010606;139012154;139013513;139015148;139015343;139015561;139019560;139019721;139019928;139040299;139040607;139041571;139041999;139042506;139042870;139043174;139043805;139044073;139044439;139044727;139045506;139045850	139011459;139012269;139013721;139015267;139015471;139015686;139019615;139019820;139020045;139040508;139040919;139041664;139042107;139042777;139042997;139043408;139043993;139044359;139044619;139044969;139045588;139046495	+;+;+;+;+;+;+;+;+;+;+;+;+;+;+;+;+;+;+;+;+;+	4818	370	121.594	9.59942
TraesCS1A03G0301200	Chr1A;Chr1A;Chr1A;Chr1A;Chr1A	139315416;139315631;139316089;139316769;139317804	139315426;139315846;139316159;139317563;139318844	+;+;+;+;+	2134	144	106.843	8.43486
TraesCS1A03G0301300	Chr1A;Chr1A;Chr1A;Chr1A;Chr1A;Chr1A;Chr1A;Chr1A;Chr1A;Chr1A;Chr1A;Chr1A	139488938;139488946;139489086;139489086;139489250;139489250;139489542;139489542;139489758;139489758;139490802;139490802	139488996;139488996;139489158;139489180;139489321;139489321;139489610;139489610;139489888;139489888;139490861;139490861	-;-;-;-;-;-;-;-;-;-;-;-	486	52	169.412	13.3745
TraesCS1A03G0301400	Chr1A;Chr1A;Chr1A	139494543;139494837;139495616	139494654;139494874;139495702	-;-;-	237	0	0	0
TraesCS1A03G0302700	Chr1A;Chr1A;Chr1A;Chr1A;Chr1A;Chr1A;Chr1A;Chr1A;Chr1A;Chr1A;Chr1A;Chr1A	140307325;140307654;140308056;140308393;140308666;140308806;140309057;140309349;140309550;140309723;140309941;140310735	140307426;140307954;140308299;140308581;140308719;140308952;140309212;140309444;140309615;140309828;140310288;140310907	-;-;-;-;-;-;-;-;-;-;-;-	1982	617	492.9	38.9127
TraesCS1A03G0303700	Chr1A;Chr1A;Chr1A;Chr1A;Chr1A;Chr1A;Chr1A;Chr1A;Chr1A;Chr1A;Chr1A;Chr1A	141628723;141628723;141629141;141629141;141629476;141629479;141629851;141629851;141630110;141630110;141630259;141630259	141629048;141629048;141629216;141629216;141629738;141629738;141629986;141629986;141630173;141630173;141630520;141630520	+;+;+;+;+;+;+;+;+;+;+;+	1127	103	144.707	11.4241
TraesCS1A03G0303800	Chr1A;Chr1A;Chr1A;Chr1A;Chr1A;Chr1A;Chr1A;Chr1A;Chr1A;Chr1A;Chr1A;Chr1A;Chr1A;Chr1A;Chr1A;Chr1A	141633964;141633964;141634490;141634490;141635031;141635031;141635282;141635282;141635529;141635529;141635784;141635784;141636663;141636663;141636840;141636840	141634181;141634181;141634631;141634631;141635172;141635172;141635391;141635448;141635633;141635633;141635882;141635882;141636753;141636753;141637192;141637192	+;+;+;+;+;+;+;+;+;+;+;+;+;+;+;+	1317	100	120.224	9.49127
TraesCS1A03G0304000	Chr1A;Chr1A;Chr1A;Chr1A;Chr1A;Chr1A;Chr1A;Chr1A	141712721;141713292;141713502;141713705;141713977;141714163;141764749;141765993	141713132;141713422;141713600;141713860;141714051;141714342;141764899;141766180	-;-;-;-;-;-;-;-	1392	173	196.781	15.5352
TraesCS1A03G0304400	Chr1A;Chr1A;Chr1A;Chr1A;Chr1A;Chr1A;Chr1A;Chr1A	143080142;143080142;143080469;143080469;143081029;143081029;143081357;143081360	143080333;143080333;143080951;143080951;143081235;143081235;143082304;143082346	+;+;+;+;+;+;+;+	1872	6	5.07484	0.400641
TraesCS1A03G0304700	Chr1A;Chr1A;Chr1A;Chr1A;Chr1A;Chr1A;Chr1A	143550164;143550768;143551031;143551247;143551458;143551667;143554777	143550628;143550928;143551159;143551340;143551531;143551802;143554911	-;-;-;-;-;-;-	1194	244	323.566	25.5444
TraesCS1A03G0304900	Chr1A	144212309	144212998	+	690	0	0	0
TraesCS1A03G0305300	Chr1A	144993421	144994734	-	1314	55	66.2742	5.23212
TraesCS1A03G0305700	Chr1A;Chr1A;Chr1A;Chr1A;Chr1A;Chr1A;Chr1A;Chr1A	145380981;145381256;145381405;145381827;145381967;145382216;145382440;145383412	145381040;145381309;145381620;145381890;145382124;145382270;145382521;145383619	-;-;-;-;-;-;-;-	897	3	5.29548	0.41806
TraesCS1A03G0306200	Chr1A;Chr1A	145481692;145481905	145481741;145482094	-;-	240	0	0	0
TraesCS1A03G0306300	Chr1A;Chr1A;Chr1A	145483086;145483274;145483630	145483188;145483386;145483683	-;-;-	270	1	5.86426	0.462963
TraesCS1A03G0306700	Chr1A;Chr1A;Chr1A;Chr1A	145910315;145917711;145917991;145918923	145910987;145917866;145918393;145919097	+;+;+;+	1407	72	81.0243	6.39659
TraesCS1A03G0307200	Chr1A	146648687	146648980	+	294	0	0	0
TraesCS1A03G0307400	Chr1A	146655119	146655403	-	285	0	0	0
TraesCS1A03G0307800	Chr1A;Chr1A;Chr1A;Chr1A;Chr1A;Chr1A;Chr1A;Chr1A;Chr1A;Chr1A;Chr1A;Chr1A;Chr1A;Chr1A;Chr1A;Chr1A;Chr1A;Chr1A;Chr1A;Chr1A;Chr1A;Chr1A;Chr1A;Chr1A;Chr1A;Chr1A;Chr1A;Chr1A;Chr1A;Chr1A;Chr1A;Chr1A;Chr1A;Chr1A;Chr1A;Chr1A;Chr1A;Chr1A;Chr1A;Chr1A;Chr1A;Chr1A;Chr1A;Chr1A;Chr1A;Chr1A;Chr1A;Chr1A;Chr1A;Chr1A;Chr1A;Chr1A;Chr1A;Chr1A;Chr1A;Chr1A;Chr1A;Chr1A;Chr1A;Chr1A;Chr1A;Chr1A;Chr1A;Chr1A;Chr1A;Chr1A;Chr…	147465879;147465879;147465879;147465879;147465879;147465879;147466428;147466428;147466428;147466428;147466428;147466428;147466728;147466728;147466728;147466728;147466728;147466728;147467883;147467883;147467883;147467883;147467883;147467922;147468082;147468082;147468082;147468082;147468082;147468082;147468332;147468332;147468332;147468332;147468332;147468332;147468707;147468707;147468707;147468707…	147466347;147466347;147466347;147466347;147466347;147466347;147466616;147466616;147466616;147466616;147466616;147466616;147466885;147466885;147466885;147466885;147466885;147466885;147467973;147467973;147467973;147467973;147467973;147467973;147468256;147468256;147468256;147468256;147468256;147468256;147468474;147468474;147468474;147468474;147468474;147468462;147468925;147468925;147468925;147468925…	-;-;-;-;-;-;-;-;-;-;-;-;-;-;-;-;-;-;-;-;-;-;-;-;-;-;-;-;-;-;-;-;-;-;-;-;-;-;-;-;-;-;-;-;-;-;-;-;-;-;-;-;-;-;-;-;-;-;-;-;-;-;-;-;-;-;-;-;-;-;-;-;-;-;-;-;-;-;-;-;-;-;-;-;-;-;-;-	2527	165	103.385	8.16185
TraesCS1A03G0307900	Chr1A;Chr1A	147970552;147970788	147970698;147971072	+;+	432	59	216.245	17.0718
TraesCS1A03G0308100	Chr1A	148082066	148082983	+	918	53	91.4135	7.21678
TraesCS1A03G0308600	Chr1A;Chr1A;Chr1A;Chr1A;Chr1A;Chr1A;Chr1A;Chr1A	148715635;148715635;148716455;148716458;148716721;148716721;148720142;148720142	148716373;148716373;148716640;148716640;148717023;148717023;148720332;148720332	-;-;-;-;-;-;-;-	1419	142	158.447	12.5088
TraesCS1A03G0308800	Chr1A;Chr1A;Chr1A;Chr1A;Chr1A;Chr1A;Chr1A;Chr1A;Chr1A;Chr1A;Chr1A;Chr1A;Chr1A;Chr1A;Chr1A;Chr1A;Chr1A;Chr1A;Chr1A;Chr1A	149026471;149026892;149027012;149027141;149027372;149027372;149027372;149027569;149027593;149027593;149027593;149027917;149027917;149028030;149028030;149028030;149028030;149028696;149028696;149028696	149026761;149027260;149027260;149027260;149027503;149027503;149027503;149027748;149027763;149027763;149027763;149027937;149027937;149028545;149028545;149028614;149028545;149029231;149029231;149029231	+;+;+;+;+;+;+;+;+;+;+;+;+;+;+;+;+;+;+;+	2129	107	79.5765	6.28229
TraesCS1A03G0309000	Chr1A;Chr1A;Chr1A;Chr1A;Chr1A;Chr1A;Chr1A	149029535;149029535;149030480;149033892;149033892;149034648;149034648	149030222;149030222;149030644;149034080;149034080;149035062;149035062	-;-;-;-;-;-;-	1457	71	77.1571	6.09128
TraesCS1A03G0309100	Chr1A	149041308	149042018	-	711	36	80.1696	6.32911
TraesCS1A03G0309300	Chr1A;Chr1A;Chr1A;Chr1A;Chr1A;Chr1A	149433023;149433710;149434063;149434792;149435921;149436717	149433605;149433924;149434424;149434853;149436004;149437029	-;-;-;-;-;-	1619	93	90.9522	7.18036
TraesCS1A03G0309800	Chr1A;Chr1A;Chr1A;Chr1A;Chr1A	149754403;149755565;149759687;149760126;149761956	149755015;149755700;149759945;149760258;149762470	+;+;+;+;+	1656	151	144.376	11.3979
TraesCS1A03G0309900	Chr1A	149769599	149771327	-	1729	0	0	0
TraesCS1A03G0310200	Chr1A;Chr1A;Chr1A	149806413;149806553;149807620	149806453;149806790;149807886	-;-;-	546	159	461.085	36.4011
TraesCS1A03G0310500	Chr1A;Chr1A;Chr1A;Chr1A;Chr1A;Chr1A;Chr1A;Chr1A;Chr1A;Chr1A;Chr1A;Chr1A	150341806;150342273;150342834;150342976;150343332;150343541;150344049;150344287;150344412;150344677;150345342;150345553	150342165;150342374;150342893;150343248;150343406;150343597;150344189;150344337;150344507;150344760;150345443;150346187	+;+;+;+;+;+;+;+;+;+;+;+	2036	191	148.536	11.7264
TraesCS1A03G0310800	Chr1A;Chr1A;Chr1A;Chr1A;Chr1A	150681455;150682604;150682904;150683304;150683495	150681869;150682799;150682946;150683411;150683600	-;-;-;-;-	868	17	31.0103	2.44816
TraesCS1A03G0311100	Chr1A;Chr1A;Chr1A	150816422;150816706;150817747	150816609;150817528;150817980	+;+;+	1245	19	24.1636	1.90763
TraesCS1A03G0311400	Chr1A;Chr1A;Chr1A;Chr1A;Chr1A;Chr1A;Chr1A;Chr1A;Chr1A;Chr1A;Chr1A;Chr1A;Chr1A;Chr1A;Chr1A;Chr1A	151025571;151026621;151026808;151026970;151027230;151027540;151028325;151029166;151029348;151029651;151029848;151030137;151030284;151030515;151030884;151031019	151026026;151026701;151026881;151027045;151027297;151027663;151028423;151029267;151029484;151029732;151029868;151030199;151030331;151030577;151030937;151031302	+;+;+;+;+;+;+;+;+;+;+;+;+;+;+;+	1832	114	98.5272	7.77838
TraesCS1A03G0311800	Chr1A;Chr1A;Chr1A;Chr1A;Chr1A;Chr1A;Chr1A;Chr1A;Chr1A;Chr1A;Chr1A;Chr1A;Chr1A;Chr1A;Chr1A;Chr1A	151422345;151423230;151423234;151423407;151423617;151423851;151423851;151424403;151424403;151424615;151424615;151424778;151424778;151424980;151424980;151425854	151423118;151423754;151423335;151423499;151423754;151423938;151423938;151424491;151424491;151424680;151424680;151424892;151424892;151425398;151425413;151426114	-;-;-;-;-;-;-;-;-;-;-;-;-;-;-;-	2352	305	205.324	16.2096
TraesCS1A03G0312000	Chr1A;Chr1A;Chr1A;Chr1A	151579828;151582634;151582879;151583610	151580133;151582783;151583522;151583670	-;-;-;-	1161	60	81.8269	6.45995
TraesCS1A03G0312100	Chr1A;Chr1A;Chr1A;Chr1A;Chr1A;Chr1A;Chr1A	151930845;151933837;151934073;151934242;151934545;151939503;151939941	151931287;151933986;151934155;151934341;151934658;151939645;151940038	+;+;+;+;+;+;+	1131	105	146.995	11.6048
TraesCS1A03G0312400	Chr1A;Chr1A	152071395;152071534	152071395;152072796	+;+	1264	43	53.864	4.25237
TraesCS1A03G0312600	Chr1A;Chr1A;Chr1A;Chr1A;Chr1A;Chr1A;Chr1A;Chr1A;Chr1A;Chr1A;Chr1A;Chr1A;Chr1A;Chr1A;Chr1A	152510815;152511642;152512049;152512169;152512193;152512323;152512323;152512523;152512523;152514165;152514165;152517250;152517250;152517614;152517909	152511081;152511822;152512090;152512234;152512234;152512422;152512422;152512584;152512584;152514246;152514246;152517491;152517491;152517805;152518088	-;-;-;-;-;-;-;-;-;-;-;-;-;-;-	1414	135	151.168	11.9342
TraesCS1A03G0312900	Chr1A	152919101	152919895	+	795	57	113.523	8.96226
TraesCS1A03G0313200	Chr1A;Chr1A;Chr1A;Chr1A	152949128;152949516;152952679;152953026	152949408;152949642;152952734;152953561	+;+;+;+	1000	85	134.585	10.625
TraesCS1A03G0313300	Chr1A;Chr1A;Chr1A;Chr1A	152957701;152959283;152959812;152960141	152958329;152959711;152960027;152960671	-;-;-;-	1805	216	189.476	14.9584
TraesCS1A03G0313700	Chr1A	153406996	153407712	+	717	41	90.5402	7.14784
TraesCS1A03G0313800	Chr1A;Chr1A;Chr1A;Chr1A;Chr1A;Chr1A;Chr1A;Chr1A;Chr1A;Chr1A;Chr1A;Chr1A;Chr1A;Chr1A;Chr1A;Chr1A;Chr1A;Chr1A;Chr1A	153824889;153824889;153826282;153828158;153828158;153828158;153829258;153829258;153829258;153829670;153829670;153829670;153829976;153829976;153829976;153830232;153830232;153830232;153830652	153825156;153825156;153826293;153829113;153829143;153829113;153829519;153829519;153829519;153829867;153829867;153829867;153830124;153830124;153830124;153832299;153832299;153830563;153830654	+;+;+;+;+;+;+;+;+;+;+;+;+;+;+;+;+;+;+	3943	218	87.54	6.91098
TraesCS1A03G0314000	Chr1A;Chr1A;Chr1A	153926393;153927874;153930224	153927003;153928243;153930781	-;-;-	1539	94	96.7088	7.63483
TraesCS1A03G0314200	Chr1A;Chr1A;Chr1A;Chr1A;Chr1A;Chr1A;Chr1A;Chr1A	154459248;154459392;154459994;154460072;154460762;154483796;154483992;154485588	154459303;154459481;154460038;154460292;154460915;154483901;154484150;154485620	-;-;-;-;-;-;-;-	864	133	243.733	19.2419
TraesCS1A03G0315800	Chr1A;Chr1A	154514156;154514697	154514638;154514927	+;+	714	0	0	0
TraesCS1A03G0316000	Chr1A	154764689	154765099	-	411	0	0	0
TraesCS1A03G0316200	Chr1A;Chr1A;Chr1A	155386432;155386895;155387928	155386614;155387113;155388198	+;+;+	673	50	117.634	9.28678
TraesCS1A03G0316300	Chr1A;Chr1A;Chr1A;Chr1A;Chr1A;Chr1A;Chr1A;Chr1A;Chr1A	155628559;155628711;155629229;155631728;155632296;155632527;155632753;155633409;155633790	155628619;155629093;155629308;155632192;155632421;155632652;155633310;155633516;155634445	+;+;+;+;+;+;+;+;+	2563	386	238.46	18.8256
TraesCS1A03G0316400	Chr1A;Chr1A;Chr1A;Chr1A;Chr1A;Chr1A	156054880;156058992;156059231;156060856;156061456;156061778	156055285;156059119;156059334;156060943;156061517;156062203	+;+;+;+;+;+	1214	82	106.948	8.44316
TraesCS1A03G0316700	Chr1A;Chr1A;Chr1A;Chr1A;Chr1A;Chr1A;Chr1A	156122233;156122709;156124602;156124966;156130868;156137327;156146755	156122864;156122814;156124639;156125012;156130869;156137339;156146776	+;+;+;+;+;+;+	754	4	8.39973	0.66313
TraesCS1A03G0316800	Chr1A;Chr1A;Chr1A	156123109;156123301;156123441	156123234;156123390;156123554	+;+;+	330	2	9.59606	0.757576
TraesCS1A03G0316900	Chr1A	156123792	156124037	+	246	0	0	0
TraesCS1A03G0317300	Chr1A;Chr1A;Chr1A;Chr1A;Chr1A;Chr1A;Chr1A	156618765;156619101;156619635;156619919;156620042;156620311;156621188	156618997;156619219;156619720;156619959;156620208;156620373;156621640	+;+;+;+;+;+;+	1162	156	212.567	16.7814
TraesCS1A03G0317400	Chr1A;Chr1A;Chr1A	156743366;156743761;156744396	156743656;156744285;156747601	+;+;+	4022	14	5.51141	0.435107
TraesCS1A03G0317700	Chr1A;Chr1A;Chr1A;Chr1A;Chr1A;Chr1A;Chr1A;Chr1A;Chr1A;Chr1A;Chr1A;Chr1A;Chr1A;Chr1A;Chr1A	157108575;157108575;157108789;157108789;157109519;157109519;157110048;157110048;157110810;157113007;157114808;157116174;157116174;157116813;157116813	157108710;157108710;157109433;157109433;157109601;157109601;157110401;157110401;157111064;157113183;157115029;157116732;157116732;157117018;157117018	+;+;+;+;+;+;+;+;+;+;+;+;+;+;+	2637	115	69.0502	5.45127
TraesCS1A03G0318600	Chr1A;Chr1A;Chr1A;Chr1A	157178601;157178827;157179042;157179441	157178720;157178902;157179298;157179470	-;-;-;-	483	69	226.193	17.8571
TraesCS1A03G0318900	Chr1A;Chr1A	157183417;157183794	157183695;157183952	-;-	438	7	25.3047	1.99772
TraesCS1A03G0319000	Chr1A;Chr1A;Chr1A;Chr1A;Chr1A;Chr1A;Chr1A;Chr1A	157731974;157733262;157734337;157734523;157734894;157735259;157735842;157736209	157732726;157733807;157734423;157734593;157734970;157735406;157736003;157736542	+;+;+;+;+;+;+;+	2178	146	106.138	8.37925
TraesCS1A03G0319500	Chr1A;Chr1A;Chr1A	157844688;157845588;157845724	157844755;157845651;157846293	+;+;+	702	39	87.9639	6.94444
TraesCS1A03G0319700	Chr1A;Chr1A	157878498;157896044	157879360;157896434	-;-	1254	0	0	0
TraesCS1A03G0319900	Chr1A;Chr1A	158628646;158628886	158628757;158629022	+;+	249	0	0	0
TraesCS1A03G0320300	Chr1A;Chr1A;Chr1A;Chr1A;Chr1A;Chr1A	159341170;159343460;159343955;159344419;159344871;159345570	159341871;159343624;159344134;159344544;159345047;159345869	-;-;-;-;-;-	1650	85	81.5665	6.43939
TraesCS1A03G0320900	Chr1A;Chr1A	159540901;159541391	159541092;159541528	-;-	330	0	0	0
TraesCS1A03G0321300	Chr1A;Chr1A;Chr1A;Chr1A;Chr1A;Chr1A;Chr1A;Chr1A;Chr1A;Chr1A;Chr1A	159855821;159856251;159856976;159857383;159857631;159859873;159860027;159860173;159860962;159861189;159861398	159856167;159856892;159857041;159857545;159857712;159859935;159860091;159860248;159861041;159861303;159861550	-;-;-;-;-;-;-;-;-;-;-	1852	130	111.142	8.7743
TraesCS1A03G0321500	Chr1A	159989023	159989367	+	345	33	151.451	11.9565
TraesCS1A03G0321600	Chr1A	160515309	160515953	-	645	0	0	0
TraesCS1A03G0322200	Chr1A;Chr1A;Chr1A;Chr1A;Chr1A;Chr1A;Chr1A;Chr1A;Chr1A;Chr1A;Chr1A;Chr1A;Chr1A;Chr1A;Chr1A;Chr1A;Chr1A;Chr1A;Chr1A;Chr1A;Chr1A;Chr1A;Chr1A;Chr1A;Chr1A;Chr1A	161535874;161535874;161535874;161536754;161536754;161536757;161537841;161537841;161537841;161538145;161538145;161538145;161538413;161538413;161538413;161540907;161540907;161546397;161546397;161546397;161546562;161546562;161546562;161546931;161546931;161546931	161536428;161536428;161536428;161537126;161537126;161537126;161537918;161537918;161537918;161538210;161538210;161538210;161538478;161538478;161538478;161540960;161540960;161546447;161546447;161546447;161546627;161546627;161546627;161547515;161547515;161547515	+;+;+;+;+;+;+;+;+;+;+;+;+;+;+;+;+;+;+;+;+;+;+;+;+;+	1894	130	108.678	8.57973
TraesCS1A03G0322700	Chr1A	163677967	163678512	-	546	1	2.89991	0.228938
TraesCS1A03G0323800	Chr1A;Chr1A;Chr1A;Chr1A;Chr1A	165387032;165387537;165388393;165388622;165388785	165387359;165387719;165388516;165388695;165388938	-;-;-;-;-	863	119	218.33	17.2364
TraesCS1A03G0324000	Chr1A;Chr1A;Chr1A;Chr1A;Chr1A;Chr1A;Chr1A;Chr1A;Chr1A;Chr1A;Chr1A;Chr1A;Chr1A;Chr1A;Chr1A;Chr1A;Chr1A;Chr1A;Chr1A;Chr1A;Chr1A	165397816;165397816;165397816;165398897;165398897;165398897;165399492;165399492;165399492;165399696;165399696;165399696;165400223;165400223;165400223;165400384;165400384;165400384;165400579;165401730;165402092	165398228;165398228;165398228;165399002;165399071;165399022;165399600;165399600;165399600;165400025;165400025;165400025;165400294;165400294;165400294;165400478;165400473;165400473;165400696;165401810;165402265	-;-;-;-;-;-;-;-;-;-;-;-;-;-;-;-;-;-;-;-;-	1567	123	124.283	9.81174
TraesCS1A03G0324400	Chr1A;Chr1A;Chr1A;Chr1A;Chr1A;Chr1A;Chr1A;Chr1A;Chr1A;Chr1A;Chr1A;Chr1A	166455142;166456444;166456824;166457186;166458314;166458795;166460698;166463007;166463217;166467476;166467863;166467998	166455505;166456598;166457036;166457264;166458486;166460220;166460826;166463110;166463311;166467533;166467917;166468242	-;-;-;-;-;-;-;-;-;-;-;-	3096	158	80.804	6.3792
TraesCS1A03G0324600	Chr1A;Chr1A;Chr1A;Chr1A;Chr1A;Chr1A;Chr1A;Chr1A;Chr1A;Chr1A;Chr1A;Chr1A;Chr1A;Chr1A;Chr1A;Chr1A;Chr1A;Chr1A	167167863;167168275;167169016;167169232;167169421;167169679;167169917;167170234;167170467;167170873;167171644;167172340;167172530;167172812;167173084;167173531;167173787;167174881	167168171;167168405;167169132;167169335;167169476;167169840;167170120;167170374;167170541;167170987;167171873;167172417;167172725;167173005;167173246;167173671;167173936;167174927	-;-;-;-;-;-;-;-;-;-;-;-;-;-;-;-;-;-	2613	236	143.004	11.2897
TraesCS1A03G0325400	Chr1A;Chr1A;Chr1A;Chr1A;Chr1A;Chr1A;Chr1A;Chr1A;Chr1A;Chr1A;Chr1A;Chr1A;Chr1A	168320985;168321001;168321258;168324369;168324369;168324859;168324859;168325291;168325291;168325512;168325512;168326942;168326942	168321170;168321363;168321363;168324779;168324779;168324922;168324922;168325430;168325430;168325823;168325823;168327683;168327683	+;+;+;+;+;+;+;+;+;+;+;+;+	2048	134	103.598	8.17871
TraesCS1A03G0325800	Chr1A;Chr1A;Chr1A;Chr1A;Chr1A;Chr1A	169158032;169158196;169158319;169159464;169159893;169160084	169158122;169158232;169158541;169159625;169160012;169160355	+;+;+;+;+;+	905	113	197.7	15.6077
TraesCS1A03G0326700	Chr1A;Chr1A;Chr1A	169802705;169803189;169803755	169803099;169803662;169804656	+;+;+	1771	4	3.57617	0.282326
TraesCS1A03G0326800	Chr1A;Chr1A	169805298;169806580	169805676;169807177	-;-	977	154	249.576	19.7032
TraesCS1A03G0327000	Chr1A;Chr1A	170260312;170261009	170260644;170261116	+;+	441	3	10.7711	0.85034
TraesCS1A03G0327400	Chr1A;Chr1A	170441805;170442080	170442062;170442139	+;+	318	0	0	0
TraesCS1A03G0327700	Chr1A	170443051	170443770	+	720	2	4.39819	0.347222
TraesCS1A03G0328000	Chr1A	170445651	170446082	-	432	0	0	0
TraesCS1A03G0328200	Chr1A	170447167	170447388	-	222	0	0	0
TraesCS1A03G0328300	Chr1A	170447490	170447621	+	132	0	0	0
TraesCS1A03G0328600	Chr1A	170449434	170449646	+	213	0	0	0
TraesCS1A03G0328800	Chr1A;Chr1A;Chr1A;Chr1A;Chr1A;Chr1A;Chr1A;Chr1A;Chr1A;Chr1A	170544076;170544076;170544533;170544533;170544679;170544679;170545485;170545485;170545659;170545671	170544421;170544421;170544594;170544594;170544717;170544717;170545564;170545564;170545686;170545686	+;+;+;+;+;+;+;+;+;+	555	34	96.998	7.65766
TraesCS1A03G0329000	Chr1A;Chr1A;Chr1A;Chr1A;Chr1A;Chr1A;Chr1A;Chr1A;Chr1A;Chr1A;Chr1A;Chr1A;Chr1A;Chr1A;Chr1A;Chr1A;Chr1A;Chr1A;Chr1A;Chr1A;Chr1A;Chr1A;Chr1A;Chr1A;Chr1A;Chr1A;Chr1A;Chr1A;Chr1A;Chr1A;Chr1A;Chr1A;Chr1A;Chr1A;Chr1A;Chr1A;Chr1A;Chr1A;Chr1A;Chr1A;Chr1A;Chr1A;Chr1A;Chr1A;Chr1A;Chr1A;Chr1A;Chr1A;Chr1A	170549387;170551000;170564001;170564903;170565212;170565438;170565572;170565955;170566099;170566785;170566938;170569918;170570083;170570270;170570868;170571023;170572141;170572412;170572563;170572845;170574464;170574960;170575181;170575435;170575739;170575955;170576232;170576428;170577238;170577538;170577702;170578019;170578185;170578390;170579656;170580130;170580413;170581216;170581572;170582150…	170550906;170551106;170564204;170565073;170565337;170565504;170565732;170566003;170566355;170566844;170567012;170570001;170570184;170570402;170570932;170571194;170572331;170572486;170572760;170572986;170574891;170575102;170575235;170575635;170575834;170576098;170576312;170576512;170577414;170577617;170577807;170578113;170578326;170578508;170579760;170580243;170580589;170581380;170581655;170582272…	-;-;-;-;-;-;-;-;-;-;-;-;-;-;-;-;-;-;-;-;-;-;-;-;-;-;-;-;-;-;-;-;-;-;-;-;-;-;-;-;-;-;-;-;-;-;-;-;-	7981	774	153.554	12.1225
TraesCS1A03G0329700	Chr1A;Chr1A;Chr1A;Chr1A;Chr1A;Chr1A;Chr1A;Chr1A;Chr1A;Chr1A;Chr1A;Chr1A;Chr1A	171625990;171627313;171627456;171627880;171629174;171632354;171632553;171632709;171634451;171634848;171635263;171635634;171635978	171626721;171627385;171627512;171627935;171629387;171632440;171632627;171632789;171634515;171635064;171635351;171635748;171636355	+;+;+;+;+;+;+;+;+;+;+;+;+	2239	69	48.7946	3.85217
TraesCS1A03G0330400	Chr1A;Chr1A;Chr1A;Chr1A;Chr1A;Chr1A	172982018;172994519;172994952;173007238;173008643;173008993	172983100;172994823;172995270;173007275;173008695;173009540	-;-;-;-;-;-	2346	187	126.209	9.96377
TraesCS1A03G0330800	Chr1A;Chr1A;Chr1A;Chr1A;Chr1A;Chr1A;Chr1A;Chr1A;Chr1A;Chr1A;Chr1A;Chr1A;Chr1A;Chr1A;Chr1A;Chr1A;Chr1A;Chr1A;Chr1A;Chr1A;Chr1A;Chr1A;Chr1A;Chr1A;Chr1A;Chr1A;Chr1A;Chr1A;Chr1A;Chr1A;Chr1A;Chr1A;Chr1A;Chr1A;Chr1A;Chr1A;Chr1A;Chr1A;Chr1A;Chr1A;Chr1A;Chr1A;Chr1A;Chr1A;Chr1A;Chr1A;Chr1A;Chr1A	173436760;173436760;173436760;173436760;173438885;173438885;173438885;173438885;173439048;173439048;173439048;173439048;173439266;173439266;173439266;173439266;173440373;173440373;173440373;173440373;173441592;173441739;173441739;173441739;173441739;173442127;173442127;173442127;173445397;173445397;173445397;173445397;173446464;173446464;173446464;173446464;173446649;173446649;173446649;173446649…	173438797;173438797;173438797;173438797;173438923;173438923;173438923;173438923;173439175;173439175;173439175;173439175;173439492;173439492;173439492;173439492;173441670;173441474;173441670;173441670;173441670;173441837;173441837;173441837;173441837;173442288;173442288;173442288;173445477;173445477;173445477;173445477;173446541;173446541;173446526;173446541;173446713;173446713;173446713;173446713…	-;-;-;-;-;-;-;-;-;-;-;-;-;-;-;-;-;-;-;-;-;-;-;-;-;-;-;-;-;-;-;-;-;-;-;-;-;-;-;-;-;-;-;-;-;-;-;-	4520	250	87.5747	6.91372
TraesCS1A03G0331100	Chr1A	173872560	173872943	-	384	0	0	0
TraesCS1A03G0331200	Chr1A;Chr1A;Chr1A;Chr1A;Chr1A;Chr1A;Chr1A;Chr1A;Chr1A;Chr1A;Chr1A;Chr1A;Chr1A;Chr1A;Chr1A;Chr1A;Chr1A;Chr1A;Chr1A;Chr1A;Chr1A;Chr1A;Chr1A;Chr1A;Chr1A;Chr1A;Chr1A;Chr1A;Chr1A;Chr1A;Chr1A;Chr1A;Chr1A	174163552;174163552;174163552;174163921;174163921;174163921;174164204;174164204;174164204;174164450;174164462;174164462;174164634;174164634;174164634;174166490;174166490;174166490;174170963;174170963;174170963;174171173;174171173;174171176;174171327;174171327;174171327;174171625;174171625;174171625;174171918;174171918;174171918	174163815;174163815;174163815;174164109;174164109;174164109;174164371;174164371;174164371;174164516;174164516;174164516;174164692;174164692;174164692;174166615;174166615;174166615;174171094;174171094;174171094;174171227;174171227;174171227;174171523;174171523;174171523;174171708;174171708;174171708;174172196;174172196;174172196	+;+;+;+;+;+;+;+;+;+;+;+;+;+;+;+;+;+;+;+;+;+;+;+;+;+;+;+;+;+;+;+;+	1620	156	152.471	12.037
TraesCS1A03G0331900	Chr1A;Chr1A;Chr1A;Chr1A;Chr1A;Chr1A;Chr1A;Chr1A;Chr1A;Chr1A;Chr1A	175920498;175920728;175921008;175921189;175921685;175921996;175922163;175922393;175922633;175922909;175938158	175920632;175920883;175921106;175921294;175921908;175922072;175922277;175922518;175922746;175923013;175938677	+;+;+;+;+;+;+;+;+;+;+	1777	145	129.199	10.1998
TraesCS1A03G0332300	Chr1A;Chr1A	176393513;176394082	176393627;176394530	+;+	564	0	0	0
TraesCS1A03G0332500	Chr1A;Chr1A;Chr1A;Chr1A	177126018;177126227;177131408;177131408	177126842;177126836;177131776;177131776	-;-;-;-	1194	89	118.022	9.31742
TraesCS1A03G0333400	Chr1A;Chr1A;Chr1A;Chr1A;Chr1A;Chr1A;Chr1A;Chr1A;Chr1A;Chr1A;Chr1A;Chr1A;Chr1A;Chr1A	178396771;178398065;178399477;178404208;178405650;178405890;178406077;178407058;178407217;178407408;178407578;178408529;178408803;178409241	178397199;178398481;178399580;178405403;178405690;178405958;178406177;178407136;178407315;178407476;178407627;178408705;178409062;178409583	+;+;+;+;+;+;+;+;+;+;+;+;+;+	3434	138	63.6291	5.0233
TraesCS1A03G0333800	Chr1A;Chr1A;Chr1A	179323090;179323571;179324924	179323222;179323635;179325181	+;+;+	456	16	55.5561	4.38596
TraesCS1A03G0333900	Chr1A;Chr1A	179374311;179374704	179374429;179374836	-;-	252	0	0	0
TraesCS1A03G0334100	Chr1A;Chr1A;Chr1A	179407455;179410728;179414316	179407907;179410732;179414610	+;+;+	753	0	0	0
TraesCS1A03G0334500	Chr1A;Chr1A;Chr1A	179425642;179425789;179426660	179425713;179425888;179427426	+;+;+	939	13	21.9207	1.73056
TraesCS1A03G0335800	Chr1A;Chr1A;Chr1A;Chr1A	181643258;181650392;181650697;181650848	181643777;181650615;181650771;181651338	+;+;+;+	1310	125	151.083	11.9275
TraesCS1A03G0336200	Chr1A;Chr1A;Chr1A;Chr1A	181653006;181653051;181654254;181654484	181653006;181653403;181654401;181654552	-;-;-;-	571	55	152.512	12.0403
TraesCS1A03G0336500	Chr1A	182538755	182539210	-	456	2	6.94452	0.548246
TraesCS1A03G0337200	Chr1A;Chr1A;Chr1A;Chr1A;Chr1A;Chr1A;Chr1A;Chr1A;Chr1A;Chr1A;Chr1A;Chr1A;Chr1A;Chr1A;Chr1A;Chr1A;Chr1A;Chr1A;Chr1A;Chr1A;Chr1A;Chr1A;Chr1A;Chr1A;Chr1A;Chr1A;Chr1A;Chr1A;Chr1A;Chr1A;Chr1A;Chr1A;Chr1A;Chr1A;Chr1A;Chr1A;Chr1A;Chr1A;Chr1A;Chr1A;Chr1A;Chr1A;Chr1A;Chr1A;Chr1A;Chr1A;Chr1A;Chr1A;Chr1A;Chr1A;Chr1A;Chr1A;Chr1A;Chr1A;Chr1A;Chr1A;Chr1A;Chr1A;Chr1A;Chr1A;Chr1A;Chr1A;Chr1A;Chr1A;Chr1A;Chr1A;Chr…	183878062;183878062;183878062;183878062;183879895;183879895;183879895;183879895;183883879;183883879;183883879;183883909;183884105;183884105;183884105;183884105;183884105;183884284;183884284;183884284;183884284;183884284;183884543;183884548;183884548;183884548;183884548;183884741;183884741;183884741;183884741;183884741;183884992;183884992;183884992;183884992;183884992;183893572;183893572;183893572…	183878618;183878618;183878618;183878618;183879960;183879960;183879960;183879960;183883940;183883940;183883940;183883940;183884186;183884186;183884186;183884186;183884186;183884394;183884394;183884394;183884394;183884394;183884625;183884625;183884625;183884625;183884625;183884837;183884837;183884837;183884837;183884837;183885098;183885098;183885098;183885098;183885098;183893637;183893637;183893637…	+;+;+;+;+;+;+;+;+;+;+;+;+;+;+;+;+;+;+;+;+;+;+;+;+;+;+;+;+;+;+;+;+;+;+;+;+;+;+;+;+;+;+;+;+;+;+;+;+;+;+;+;+;+;+;+;+;+;+;+;+;+;+;+;+;+;+;+;+;+;+;+;+;+;+;+;+;+;+;+;+;+;+;+;+;+;+;+;+;+;+;+;+;+;+;+;+;+;+;+;+;+;+;+;+;+;+;+;+;+;+;+;+;+;+;+;+;+;+;+;+;+;+;+	4471	586	207.525	16.3834
TraesCS1A03G0337700	Chr1A;Chr1A;Chr1A	184093165;184093266;184093475	184093179;184093375;184093562	-;-;-	213	0	0	0
TraesCS1A03G0337800	Chr1A;Chr1A;Chr1A;Chr1A;Chr1A;Chr1A	184191292;184193962;184233423;184233640;184266602;184298359	184192422;184194148;184233557;184233737;184266768;184298695	-;-;-;-;-;-	2055	150	115.573	9.12409
TraesCS1A03G0338500	Chr1A;Chr1A	187029843;187030500	187030295;187030751	-;-	705	3	6.73766	0.531915
TraesCS1A03G0339300	Chr1A;Chr1A	187211262;187211741	187211617;187213030	+;+	1646	300	288.581	22.7825
TraesCS1A03G0339400	Chr1A;Chr1A;Chr1A;Chr1A;Chr1A;Chr1A;Chr1A;Chr1A;Chr1A;Chr1A;Chr1A;Chr1A;Chr1A;Chr1A;Chr1A;Chr1A	187234566;187234566;187235428;187235428;187236157;187236157;187236513;187236513;187236696;187236696;187237345;187237345;187238083;187238083;187238842;187238842	187235353;187235353;187235826;187235826;187236346;187236346;187236611;187236611;187236838;187236838;187237424;187237424;187238335;187238302;187239514;187239514	-;-;-;-;-;-;-;-;-;-;-;-;-;-;-;-	2625	161	97.1121	7.66667
TraesCS1A03G0339900	Chr1A;Chr1A;Chr1A	188299121;188299476;188300365	188299330;188300281;188301497	+;+;+	2149	171	125.99	9.94649
TraesCS1A03G0340200	Chr1A;Chr1A;Chr1A;Chr1A;Chr1A;Chr1A;Chr1A	188801322;188801322;188801599;188801599;188802441;188802585;188802585	188801514;188801514;188801748;188801748;188802490;188802593;188802586	-;-;-;-;-;-;-	402	26	102.406	8.08458
TraesCS1A03G0341000	Chr1A;Chr1A;Chr1A;Chr1A;Chr1A;Chr1A;Chr1A;Chr1A;Chr1A;Chr1A	189078681;189078681;189079922;189079922;189080109;189080109;189081174;189083642;189085540;189086329	189079838;189079838;189080019;189080019;189080237;189080237;189081257;189083926;189086108;189086630	-;-;-;-;-;-;-;-;-;-	2625	146	88.0644	6.95238
TraesCS1A03G0341100	Chr1A;Chr1A;Chr1A;Chr1A;Chr1A;Chr1A;Chr1A;Chr1A;Chr1A;Chr1A;Chr1A;Chr1A;Chr1A;Chr1A;Chr1A;Chr1A;Chr1A;Chr1A;Chr1A;Chr1A;Chr1A;Chr1A;Chr1A;Chr1A;Chr1A;Chr1A;Chr1A;Chr1A;Chr1A;Chr1A;Chr1A;Chr1A;Chr1A;Chr1A;Chr1A;Chr1A;Chr1A;Chr1A;Chr1A;Chr1A;Chr1A;Chr1A;Chr1A;Chr1A;Chr1A;Chr1A;Chr1A;Chr1A;Chr1A;Chr1A;Chr1A;Chr1A;Chr1A;Chr1A;Chr1A;Chr1A;Chr1A;Chr1A;Chr1A;Chr1A;Chr1A;Chr1A;Chr1A;Chr1A;Chr1A;Chr1A;Chr…	190216127;190216127;190216127;190216127;190216127;190219469;190219469;190219469;190219469;190219469;190220241;190220241;190220241;190220241;190220241;190220596;190220596;190220596;190220596;190220596;190220733;190220733;190220733;190220733;190220733;190220959;190220959;190220959;190220959;190220959;190227503;190227503;190227503;190227503;190227954;190227954;190227954;190227954;190227954;190228242…	190216538;190216538;190216538;190216538;190216538;190220150;190220150;190220150;190220150;190220150;190220463;190220463;190220463;190220463;190220463;190220659;190220659;190220659;190220659;190220659;190220877;190220877;190220877;190220877;190220877;190221074;190221074;190221074;190221074;190221074;190227631;190227631;190227631;190227631;190228145;190228145;190228145;190228145;190228145;190228406…	+;+;+;+;+;+;+;+;+;+;+;+;+;+;+;+;+;+;+;+;+;+;+;+;+;+;+;+;+;+;+;+;+;+;+;+;+;+;+;+;+;+;+;+;+;+;+;+;+;+;+;+;+;+;+;+;+;+;+;+;+;+;+;+;+;+;+;+;+;+;+;+;+;+;+;+;+;+;+;+;+;+;+;+;+;+;+	3660	325	140.598	11.0997
TraesCS1A03G0341200	Chr1A	190224237	190224506	-	270	0	0	0
TraesCS1A03G0342100	Chr1A;Chr1A;Chr1A;Chr1A;Chr1A;Chr1A;Chr1A;Chr1A;Chr1A;Chr1A;Chr1A;Chr1A;Chr1A;Chr1A;Chr1A;Chr1A;Chr1A;Chr1A;Chr1A;Chr1A;Chr1A;Chr1A;Chr1A;Chr1A;Chr1A;Chr1A;Chr1A;Chr1A;Chr1A;Chr1A;Chr1A;Chr1A;Chr1A;Chr1A;Chr1A;Chr1A;Chr1A;Chr1A;Chr1A;Chr1A;Chr1A;Chr1A;Chr1A;Chr1A;Chr1A;Chr1A;Chr1A;Chr1A;Chr1A	191784654;191784654;191784654;191784654;191785427;191785427;191785427;191785427;191785647;191785647;191785647;191785647;191788073;191788073;191788073;191788073;191788281;191788281;191788281;191788281;191788477;191788477;191788477;191788477;191789807;191789807;191789807;191789807;191790616;191790640;191790640;191790640;191791123;191791123;191791123;191791123;191791307;191791307;191791307;191791307…	191784766;191784766;191784766;191784766;191785554;191785554;191785554;191785554;191785709;191785709;191785709;191785709;191788194;191788194;191788194;191788194;191788396;191788396;191788396;191788396;191789284;191789284;191789284;191789284;191790538;191790538;191790538;191790538;191790861;191790861;191790861;191790861;191791218;191791218;191791218;191791218;191791501;191791501;191791501;191791501…	+;+;+;+;+;+;+;+;+;+;+;+;+;+;+;+;+;+;+;+;+;+;+;+;+;+;+;+;+;+;+;+;+;+;+;+;+;+;+;+;+;+;+;+;+;+;+;+;+	3115	230	116.909	9.22953
TraesCS1A03G0342300	Chr1A;Chr1A;Chr1A;Chr1A;Chr1A;Chr1A;Chr1A;Chr1A;Chr1A;Chr1A;Chr1A;Chr1A;Chr1A;Chr1A;Chr1A;Chr1A;Chr1A;Chr1A;Chr1A;Chr1A;Chr1A;Chr1A;Chr1A;Chr1A;Chr1A;Chr1A;Chr1A;Chr1A;Chr1A;Chr1A;Chr1A;Chr1A;Chr1A;Chr1A;Chr1A;Chr1A;Chr1A;Chr1A	192032074;192032074;192032074;192033507;192033507;192033507;192033657;192033657;192033657;192033900;192034246;192034246;192034246;192034246;192034842;192034842;192034842;192034842;192036360;192036360;192036360;192036360;192036815;192036815;192036815;192036815;192037542;192037542;192037945;192037945;192038120;192038120;192038143;192038143;192038438;192038438;192038438;192038438	192032264;192032264;192032264;192033584;192033584;192033584;192034163;192034163;192034163;192034157;192034467;192034467;192034467;192034467;192035003;192035003;192035003;192035003;192036728;192036728;192036728;192036728;192037769;192037457;192037769;192037457;192037769;192037769;192038048;192038048;192038340;192038340;192038340;192038340;192039034;192039034;192039034;192039034	+;+;+;+;+;+;+;+;+;+;+;+;+;+;+;+;+;+;+;+;+;+;+;+;+;+;+;+;+;+;+;+;+;+;+;+;+;+	3406	159	73.9145	5.83529
TraesCS1A03G0342500	Chr1A;Chr1A;Chr1A	193921770;193923729;193928427	193923010;193924006;193928726	-;-;-	1819	48	41.7816	3.29852
TraesCS1A03G0343000	Chr1A	195577616	195579432	+	1817	52	45.3133	3.57733
TraesCS1A03G0344200	Chr1A;Chr1A;Chr1A;Chr1A;Chr1A;Chr1A;Chr1A;Chr1A;Chr1A;Chr1A;Chr1A	199243948;199244485;199244646;199245317;199245475;199256897;199276556;199276730;199276895;199277332;199290715	199244409;199244548;199245200;199245392;199245574;199256930;199276640;199276794;199276993;199277397;199290861	-;-;-;-;-;-;-;-;-;-;-	1753	239	215.87	17.0422
TraesCS1A03G0346000	Chr1A;Chr1A;Chr1A	202719069;202719315;202719805	202719232;202719458;202719895	-;-;-	399	49	194.446	15.3509
TraesCS1A03G0346700	Chr1A;Chr1A	203879501;203880879	203880009;203882112	-;-	1743	160	145.345	11.4745
TraesCS1A03G0346800	Chr1A	203888096	203888377	+	282	0	0	0
TraesCS1A03G0347000	Chr1A;Chr1A;Chr1A;Chr1A;Chr1A;Chr1A;Chr1A;Chr1A;Chr1A;Chr1A;Chr1A;Chr1A;Chr1A;Chr1A;Chr1A	203987533;203987533;203987533;203989999;203989999;203989999;203990168;203990168;203990168;203990354;203990639;203990644;203990644;203998900;203999127	203988124;203988124;203988124;203990061;203990061;203990061;203990530;203990530;203990284;203990530;203990778;203991117;203991117;203999020;203999227	-;-;-;-;-;-;-;-;-;-;-;-;-;-;-	1719	122	112.373	8.87144
TraesCS1A03G0347400	Chr1A;Chr1A;Chr1A;Chr1A;Chr1A;Chr1A;Chr1A;Chr1A;Chr1A;Chr1A;Chr1A;Chr1A;Chr1A;Chr1A;Chr1A;Chr1A;Chr1A;Chr1A;Chr1A;Chr1A;Chr1A;Chr1A;Chr1A;Chr1A;Chr1A	204202138;204203083;204203400;204205902;204205902;204206092;204206092;204206629;204206629;204213584;204213584;204223273;204223273;204223449;204223449;204223803;204223803;204223967;204223967;204224175;204224175;204224527;204224527;204232022;204232022	204202291;204203579;204203579;204206011;204206011;204206220;204206220;204206695;204206695;204213666;204213666;204223354;204223354;204223525;204223525;204223901;204223886;204224036;204224036;204224263;204224263;204225219;204225219;204232476;204232476	-;-;-;-;-;-;-;-;-;-;-;-;-;-;-;-;-;-;-;-;-;-;-;-;-	2605	79	48.0171	3.79079
TraesCS1A03G0348300	Chr1A;Chr1A	206439221;206440421	206439732;206440679	+;+	771	0	0	0
TraesCS1A03G0348600	Chr1A;Chr1A	206944838;206946572	206945433;206947278	+;+	1303	46	55.8972	4.41289
TraesCS1A03G0348800	Chr1A;Chr1A;Chr1A	207341356;207341612;207341884	207341526;207341788;207341928	-;-;-	393	2	8.05776	0.636132
TraesCS1A03G0349100	Chr1A	208317326	208317532	-	207	0	0	0
TraesCS1A03G0349500	Chr1A;Chr1A;Chr1A;Chr1A;Chr1A;Chr1A;Chr1A;Chr1A;Chr1A;Chr1A;Chr1A;Chr1A;Chr1A;Chr1A;Chr1A;Chr1A;Chr1A;Chr1A;Chr1A;Chr1A;Chr1A;Chr1A;Chr1A;Chr1A;Chr1A;Chr1A;Chr1A;Chr1A;Chr1A;Chr1A;Chr1A;Chr1A;Chr1A;Chr1A;Chr1A;Chr1A;Chr1A;Chr1A;Chr1A;Chr1A;Chr1A;Chr1A;Chr1A;Chr1A;Chr1A;Chr1A;Chr1A;Chr1A;Chr1A;Chr1A;Chr1A;Chr1A;Chr1A;Chr1A	208903180;208903180;208903180;208903180;208904552;208904552;208904552;208904552;208905111;208905111;208905755;208905755;208905755;208905755;208906410;208906410;208906410;208906410;208909779;208909779;208909779;208909779;208911131;208911131;208911131;208911131;208911308;208911308;208911308;208911308;208911486;208911486;208911510;208911510;208911674;208911674;208911674;208911674;208913862;208913862…	208904330;208904330;208904330;208904330;208904704;208904704;208904704;208904704;208905161;208905161;208905954;208905954;208905954;208905954;208906536;208906536;208906536;208906536;208909889;208909889;208909889;208909889;208911202;208911202;208911202;208911202;208911397;208911397;208911397;208911397;208911596;208911596;208911596;208911596;208912225;208912225;208912225;208912225;208914935;208914935…	-;-;-;-;-;-;-;-;-;-;-;-;-;-;-;-;-;-;-;-;-;-;-;-;-;-;-;-;-;-;-;-;-;-;-;-;-;-;-;-;-;-;-;-;-;-;-;-;-;-;-;-;-;-	4280	281	103.954	8.20678
TraesCS1A03G0350800	Chr1A;Chr1A;Chr1A;Chr1A;Chr1A;Chr1A;Chr1A;Chr1A;Chr1A;Chr1A;Chr1A;Chr1A;Chr1A;Chr1A;Chr1A;Chr1A;Chr1A;Chr1A;Chr1A;Chr1A;Chr1A;Chr1A;Chr1A;Chr1A;Chr1A;Chr1A;Chr1A;Chr1A	210309104;210309390;210309613;210309976;210309976;210310247;210311248;210311248;210311248;210313105;210313105;210313105;210314007;210314007;210314007;210314280;210314280;210314280;210314469;210314469;210314469;210315147;210315147;210315147;210316823;210319851;210319851;210319851	210309313;210309508;210309680;210311137;210311137;210311137;210313002;210313023;210313023;210313228;210313228;210313228;210314175;210314097;210314175;210314375;210314375;210314375;210314657;210314657;210314657;210316622;210316622;210316622;210316952;210320156;210320156;210320156	-;-;-;-;-;-;-;-;-;-;-;-;-;-;-;-;-;-;-;-;-;-;-;-;-;-;-;-	5825	462	125.581	9.91416
TraesCS1A03G0352100	Chr1A;Chr1A;Chr1A;Chr1A;Chr1A;Chr1A;Chr1A;Chr1A;Chr1A;Chr1A;Chr1A;Chr1A;Chr1A;Chr1A;Chr1A;Chr1A;Chr1A;Chr1A;Chr1A;Chr1A;Chr1A;Chr1A;Chr1A;Chr1A	210975646;210975848;210976356;210983421;210983884;210984084;210984312;210984495;210984734;210984962;210996388;210996558;211002916;211003079;211003651;211003921;211004137;211004347;211005817;211006237;211006372;211006517;211006674;211006991	210975740;210975942;210976468;210983683;210983955;210984159;210984410;210984649;210984838;210985048;210996472;210996705;211002992;211003159;211003842;211004034;211004229;211004473;211005893;211006284;211006441;211006590;211006784;211007342	+;+;+;+;+;+;+;+;+;+;+;+;+;+;+;+;+;+;+;+;+;+;+;+	2809	169	95.2603	7.52047
TraesCS1A03G0352600	Chr1A;Chr1A;Chr1A;Chr1A;Chr1A;Chr1A;Chr1A;Chr1A;Chr1A;Chr1A;Chr1A;Chr1A;Chr1A;Chr1A;Chr1A;Chr1A;Chr1A;Chr1A;Chr1A;Chr1A;Chr1A;Chr1A;Chr1A;Chr1A;Chr1A;Chr1A;Chr1A;Chr1A;Chr1A;Chr1A;Chr1A;Chr1A;Chr1A;Chr1A;Chr1A;Chr1A;Chr1A;Chr1A;Chr1A;Chr1A;Chr1A;Chr1A	211441698;211441698;211441698;211441698;211442792;211442792;211442792;211442792;211443120;211443120;211443120;211443120;211443450;211443450;211443450;211443450;211445916;211445916;211445916;211446123;211446123;211446123;211448597;211448597;211448597;211448597;211449557;211449557;211449557;211449557;211450119;211450119;211450119;211450119;211450586;211450586;211450586;211450586;211450798;211450798…	211442113;211442113;211442113;211442113;211442993;211442993;211442993;211442993;211443220;211443220;211443220;211443220;211443602;211443602;211443602;211443602;211446042;211446042;211446054;211446226;211446175;211446226;211448698;211448698;211448698;211448698;211449700;211449700;211449700;211449700;211450491;211450491;211450491;211450491;211450702;211450702;211450702;211450702;211450879;211450879…	-;-;-;-;-;-;-;-;-;-;-;-;-;-;-;-;-;-;-;-;-;-;-;-;-;-;-;-;-;-;-;-;-;-;-;-;-;-;-;-;-;-	1946	141	114.724	9.05704
TraesCS1A03G0353100	Chr1A;Chr1A;Chr1A	214015447;214016251;214016390	214015551;214016305;214016490	-;-;-	261	0	0	0
TraesCS1A03G0353200	Chr1A;Chr1A;Chr1A	214016831;214017318;214017540	214017217;214017448;214019244	+;+;+	2223	4	2.84903	0.224921
TraesCS1A03G0353300	Chr1A;Chr1A;Chr1A;Chr1A;Chr1A;Chr1A;Chr1A;Chr1A;Chr1A;Chr1A	214020181;214020216;214020840;214020840;214021348;214021348;214021506;214021506;214024152;214024152	214020751;214020748;214020949;214020949;214021422;214021422;214021930;214021930;214024362;214024362	-;-;-;-;-;-;-;-;-;-	1392	45	51.1859	4.04095
TraesCS1A03G0353900	Chr1A;Chr1A;Chr1A	214864691;214866744;214867442	214865283;214867348;214867506	-;-;-	1263	136	170.495	13.46
TraesCS1A03G0355000	Chr1A;Chr1A;Chr1A;Chr1A;Chr1A;Chr1A;Chr1A;Chr1A;Chr1A;Chr1A;Chr1A;Chr1A;Chr1A;Chr1A;Chr1A	215884332;215886878;215887234;215888475;215888655;215888937;215889318;215889501;215890035;215890238;215890611;215912562;215912826;215913488;215914045	215885124;215887139;215887366;215888574;215888852;215889207;215889416;215889589;215890134;215890408;215890763;215912722;215913024;215913951;215914108	+;+;+;+;+;+;+;+;+;+;+;+;+;+;+	3257	279	135.632	10.7077
TraesCS1A03G0356800	Chr1A	217645805	217646071	-	267	0	0	0
TraesCS1A03G0357800	Chr1A;Chr1A;Chr1A;Chr1A;Chr1A;Chr1A	218393070;218393070;218393808;218393808;218394106;218434513	218393689;218393689;218394043;218394194;218394187;218434978	-;-;-;-;-;-	1473	59	63.42	5.00679
TraesCS1A03G0359000	Chr1A;Chr1A;Chr1A;Chr1A;Chr1A;Chr1A;Chr1A;Chr1A;Chr1A;Chr1A;Chr1A;Chr1A;Chr1A;Chr1A;Chr1A	219580539;219580539;219580926;219580926;219581393;219581393;219581532;219581666;219581666;219582426;219582426;219583185;219583185;219583528;219583528	219580843;219580843;219581292;219581292;219581453;219581579;219581579;219582221;219582221;219582761;219582761;219583418;219583418;219583797;219583791	-;-;-;-;-;-;-;-;-;-;-;-;-;-;-	2255	123	86.3645	6.81818
TraesCS1A03G0359100	Chr1A;Chr1A;Chr1A;Chr1A;Chr1A;Chr1A	220175334;220176262;220176564;220178010;220179178;220179991	220175495;220176453;220177289;220178161;220179409;220180326	-;-;-;-;-;-	1800	199	175.048	13.8194
TraesCS1A03G0359400	Chr1A;Chr1A;Chr1A;Chr1A;Chr1A;Chr1A	220264290;220264559;220265163;220266881;220267321;220267722	220264345;220264668;220265243;220267002;220267392;220267793	-;-;-;-;-;-	513	53	163.582	12.9142
TraesCS1A03G0359500	Chr1A;Chr1A;Chr1A;Chr1A;Chr1A;Chr1A;Chr1A;Chr1A;Chr1A;Chr1A;Chr1A;Chr1A;Chr1A;Chr1A;Chr1A;Chr1A;Chr1A;Chr1A;Chr1A;Chr1A;Chr1A;Chr1A;Chr1A;Chr1A;Chr1A;Chr1A;Chr1A;Chr1A;Chr1A;Chr1A	220479229;220479229;220479229;220479786;220479786;220479786;220482494;220482494;220482494;220482703;220482703;220482703;220483084;220483084;220483084;220483456;220483456;220483492;220483904;220483910;220483910;220485017;220485017;220485017;220485373;220485373;220485373;220485585;220485585;220485585	220479465;220479465;220479465;220479850;220479850;220479850;220482590;220482590;220482590;220482831;220482831;220482831;220483192;220483192;220483192;220483600;220483600;220483600;220483952;220483952;220483952;220485190;220485190;220485190;220485505;220485505;220485505;220485776;220485776;220485776	+;+;+;+;+;+;+;+;+;+;+;+;+;+;+;+;+;+;+;+;+;+;+;+;+;+;+;+;+;+	1330	124	147.621	11.6541
TraesCS1A03G0360300	Chr1A;Chr1A;Chr1A;Chr1A;Chr1A	221334575;221335288;221339233;221339498;221339680	221335152;221335383;221339363;221339573;221340208	-;-;-;-;-	1410	2	2.24589	0.177305
TraesCS1A03G0360600	Chr1A;Chr1A;Chr1A;Chr1A;Chr1A;Chr1A;Chr1A;Chr1A;Chr1A;Chr1A;Chr1A;Chr1A;Chr1A;Chr1A;Chr1A;Chr1A;Chr1A;Chr1A;Chr1A;Chr1A;Chr1A;Chr1A;Chr1A;Chr1A;Chr1A;Chr1A;Chr1A;Chr1A	221844529;221844529;221845937;221845937;221846124;221846124;221846549;221846549;221846801;221846801;221847270;221847270;221847399;221847399;221847818;221847818;221848041;221848041;221848190;221848190;221848415;221848415;221848578;221848578;221849348;221849348;221849970;221849970	221845438;221845438;221846050;221846050;221846417;221846417;221846718;221846718;221846888;221846888;221847315;221847315;221847481;221847481;221847914;221847914;221848091;221848091;221848269;221848269;221848498;221848498;221848736;221848679;221849503;221849503;221850754;221850754	-;-;-;-;-;-;-;-;-;-;-;-;-;-;-;-;-;-;-;-;-;-;-;-;-;-;-;-	3117	360	182.87	14.437
TraesCS1A03G0361000	Chr1A	222126035	222126370	+	336	0	0	0
TraesCS1A03G0361500	Chr1A;Chr1A;Chr1A;Chr1A;Chr1A;Chr1A;Chr1A;Chr1A;Chr1A;Chr1A;Chr1A;Chr1A;Chr1A;Chr1A;Chr1A;Chr1A;Chr1A;Chr1A;Chr1A;Chr1A;Chr1A;Chr1A;Chr1A;Chr1A;Chr1A;Chr1A;Chr1A;Chr1A;Chr1A;Chr1A;Chr1A;Chr1A;Chr1A;Chr1A;Chr1A;Chr1A;Chr1A;Chr1A;Chr1A;Chr1A;Chr1A;Chr1A;Chr1A;Chr1A;Chr1A	223641353;223641353;223641353;223641353;223641910;223641910;223641910;223641910;223643116;223643125;223643125;223643125;223643482;223643482;223643482;223643482;223648205;223648205;223648205;223648205;223650969;223651032;223651032;223651032;223651032;223651187;223651187;223651187;223651187;223651187;223651426;223651426;223651444;223651444;223651444;223651681;223651681;223651681;223651681;223651681…	223641653;223641653;223641653;223641653;223642143;223642143;223642143;223642143;223643394;223643394;223643394;223643394;223643602;223643602;223643602;223643602;223648269;223648269;223648269;223648269;223651109;223651109;223651109;223651109;223651109;223651297;223651297;223651306;223651297;223651297;223651488;223651488;223651488;223651488;223651488;223651854;223651854;223651854;223651854;223651854…	+;+;+;+;+;+;+;+;+;+;+;+;+;+;+;+;+;+;+;+;+;+;+;+;+;+;+;+;+;+;+;+;+;+;+;+;+;+;+;+;+;+;+;+;+	3103	262	133.689	10.5543
TraesCS1A03G0361700	Chr1A;Chr1A	223654338;223654615	223654518;223655387	+;+	954	41	68.0475	5.37212
TraesCS1A03G0362200	Chr1A;Chr1A;Chr1A;Chr1A;Chr1A;Chr1A;Chr1A;Chr1A	224289693;224290650;224291314;224291513;224293434;224308786;224309620;224311590	224290257;224290753;224291391;224291677;224293522;224308954;224309696;224312263	-;-;-;-;-;-;-;-	1921	111	91.4898	7.2228
TraesCS1A03G0363000	Chr1A;Chr1A	225382383;225393359	225382983;225393456	+;+	699	73	165.357	13.0544
TraesCS1A03G0363600	Chr1A;Chr1A;Chr1A	225763316;225764374;225764682	225763397;225764517;225765058	-;-;-	603	43	112.909	8.91376
TraesCS1A03G0363800	Chr1A;Chr1A;Chr1A;Chr1A;Chr1A;Chr1A;Chr1A;Chr1A;Chr1A;Chr1A;Chr1A;Chr1A;Chr1A	225873985;225873985;225874570;225874570;225875115;225875115;225875315;225875315;225876233;225876233;225881580;225884709;225885114	225874449;225874449;225874782;225874782;225875219;225875219;225875395;225875395;225876332;225876332;225881767;225884981;225885286	-;-;-;-;-;-;-;-;-;-;-;-;-	1598	129	127.817	10.0907
TraesCS1A03G0364800	Chr1A;Chr1A;Chr1A;Chr1A;Chr1A;Chr1A;Chr1A;Chr1A;Chr1A;Chr1A;Chr1A;Chr1A;Chr1A;Chr1A;Chr1A;Chr1A;Chr1A;Chr1A;Chr1A;Chr1A;Chr1A;Chr1A;Chr1A;Chr1A;Chr1A;Chr1A;Chr1A;Chr1A;Chr1A;Chr1A;Chr1A;Chr1A;Chr1A;Chr1A;Chr1A;Chr1A;Chr1A;Chr1A;Chr1A;Chr1A;Chr1A;Chr1A	226734082;226734082;226734082;226737327;226737327;226740174;226740174;226740174;226740799;226740799;226740799;226740974;226740974;226740974;226741531;226741531;226741531;226742008;226742008;226742008;226742744;226744365;226744365;226744365;226749009;226749009;226749009;226749367;226749367;226749367;226757255;226757255;226757255;226757896;226757896;226757896;226758286;226758286;226758286;226758683…	226734324;226734324;226734324;226737551;226737551;226740318;226740318;226740318;226740858;226740858;226740858;226741069;226741069;226741069;226741932;226741932;226741932;226742148;226742148;226742148;226742785;226744535;226744535;226744535;226749266;226749266;226749266;226749512;226749512;226749512;226757803;226757803;226757803;226758172;226758172;226758172;226758596;226758596;226758596;226758759…	+;+;+;+;+;+;+;+;+;+;+;+;+;+;+;+;+;+;+;+;+;+;+;+;+;+;+;+;+;+;+;+;+;+;+;+;+;+;+;+;+;+	3143	203	102.265	8.0735
TraesCS1A03G0365600	Chr1A;Chr1A;Chr1A;Chr1A;Chr1A;Chr1A;Chr1A;Chr1A;Chr1A;Chr1A;Chr1A;Chr1A;Chr1A;Chr1A;Chr1A;Chr1A;Chr1A;Chr1A;Chr1A;Chr1A;Chr1A;Chr1A;Chr1A;Chr1A;Chr1A;Chr1A;Chr1A;Chr1A;Chr1A;Chr1A;Chr1A;Chr1A;Chr1A;Chr1A;Chr1A;Chr1A	227431396;227432094;227432194;227432378;227432378;227432482;227432605;227432605;227432605;227432811;227432811;227432811;227432984;227432984;227432984;227435411;227435411;227435411;227435575;227435575;227435575;227435736;227435736;227435736;227435904;227435904;227435904;227436464;227436464;227436464;227440518;227440518;227440518;227441084;227441084;227441084	227431823;227432247;227432273;227432528;227432528;227432523;227432719;227432719;227432719;227432902;227432902;227432902;227433037;227433037;227433037;227435497;227435497;227435497;227435661;227435661;227435661;227435819;227435819;227435819;227435990;227435990;227435990;227437220;227437220;227437220;227440819;227440819;227440819;227441246;227441246;227441246	-;-;-;-;-;-;-;-;-;-;-;-;-;-;-;-;-;-;-;-;-;-;-;-;-;-;-;-;-;-;-;-;-;-;-;-	2587	165	100.987	7.97256
TraesCS1A03G0366300	Chr1A;Chr1A;Chr1A;Chr1A;Chr1A;Chr1A;Chr1A;Chr1A;Chr1A;Chr1A;Chr1A;Chr1A;Chr1A;Chr1A;Chr1A;Chr1A	229171142;229171952;229178747;229178819;229178990;229178990;229179055;229179205;229179207;229179207;229181131;229181131;229181131;229181789;229181789;229181789	229171495;229171993;229178901;229178901;229179091;229179093;229179093;229179419;229179419;229179419;229181225;229181225;229181225;229182198;229182198;229182198	+;+;+;+;+;+;+;+;+;+;+;+;+;+;+;+	1375	95	109.395	8.63636
TraesCS1A03G0367400	Chr1A;Chr1A;Chr1A;Chr1A;Chr1A	231069295;231070106;231070457;231070967;231071544	231070010;231070366;231070592;231071274;231071957	-;-;-;-;-	1835	126	108.72	8.58311
TraesCS1A03G0367900	Chr1A;Chr1A;Chr1A;Chr1A;Chr1A;Chr1A;Chr1A;Chr1A;Chr1A;Chr1A;Chr1A;Chr1A;Chr1A;Chr1A;Chr1A;Chr1A;Chr1A;Chr1A;Chr1A;Chr1A;Chr1A	232025459;232025459;232026110;232026110;232026255;232026255;232026470;232026470;232026850;232026850;232027296;232027296;232027464;232027464;232031229;232035577;232036130;232049394;232057427;232057631;232058047	232026013;232026013;232026174;232026174;232026335;232026335;232026541;232026541;232027018;232027018;232027339;232027339;232027563;232027563;232031243;232035645;232036184;232049509;232057520;232057772;232058501	+;+;+;+;+;+;+;+;+;+;+;+;+;+;+;+;+;+;+;+;+	2032	84	65.4534	5.16732
TraesCS1A03G0368700	Chr1A;Chr1A;Chr1A;Chr1A;Chr1A;Chr1A;Chr1A;Chr1A;Chr1A;Chr1A;Chr1A;Chr1A;Chr1A;Chr1A;Chr1A;Chr1A;Chr1A;Chr1A;Chr1A;Chr1A;Chr1A;Chr1A;Chr1A;Chr1A;Chr1A;Chr1A;Chr1A;Chr1A;Chr1A;Chr1A;Chr1A;Chr1A;Chr1A;Chr1A;Chr1A;Chr1A;Chr1A;Chr1A;Chr1A;Chr1A;Chr1A;Chr1A;Chr1A;Chr1A;Chr1A;Chr1A	232360918;232360918;232360918;232361161;232361217;232361217;232361217;232361403;232361403;232361403;232361403;232361645;232361645;232361645;232361645;232361882;232361882;232361882;232361996;232361996;232361996;232361996;232362153;232362153;232362153;232362153;232362323;232362323;232362323;232362323;232362545;232362545;232362545;232362545;232363042;232363042;232363042;232363042;232363266;232363266…	232361135;232361135;232361135;232361295;232361308;232361308;232361308;232361537;232361537;232361537;232361540;232361912;232361794;232361794;232361794;232361915;232361915;232361915;232362072;232362072;232362072;232362072;232362228;232362228;232362228;232362228;232362456;232362456;232362456;232362456;232362637;232362640;232362637;232362637;232363175;232363175;232363175;232363175;232363635;232363635…	-;-;-;-;-;-;-;-;-;-;-;-;-;-;-;-;-;-;-;-;-;-;-;-;-;-;-;-;-;-;-;-;-;-;-;-;-;-;-;-;-;-;-;-;-;-	1993	283	224.831	17.7496
TraesCS1A03G0369600	Chr1A;Chr1A;Chr1A;Chr1A;Chr1A;Chr1A	233960830;233961154;233961333;233962389;233965525;233967808	233961000;233961219;233961622;233965357;233967480;233969193	+;+;+;+;+;+	6838	267	61.8243	4.88081
TraesCS1A03G0369700	Chr1A;Chr1A;Chr1A;Chr1A;Chr1A;Chr1A;Chr1A;Chr1A;Chr1A;Chr1A;Chr1A;Chr1A;Chr1A;Chr1A;Chr1A;Chr1A;Chr1A;Chr1A;Chr1A;Chr1A;Chr1A;Chr1A;Chr1A;Chr1A;Chr1A;Chr1A	233980700;233980700;233980700;233986590;233986590;233986590;233988622;233988622;233988622;233988824;233988824;233988824;233989020;233989020;233989020;233989603;233989603;233989603;233990029;233990029;233990029;233990883;233999133;233999133;233999374;233999374	233981255;233981255;233981255;233986783;233986783;233986783;233988747;233988747;233988747;233988926;233988926;233988926;233989127;233989127;233989127;233989732;233989735;233989732;233990310;233990310;233990310;233992153;233999287;233999287;233999601;233999601	-;-;-;-;-;-;-;-;-;-;-;-;-;-;-;-;-;-;-;-;-;-;-;-;-;-	3156	234	117.397	9.26806
TraesCS1A03G0370000	Chr1A;Chr1A;Chr1A;Chr1A;Chr1A;Chr1A;Chr1A;Chr1A;Chr1A;Chr1A;Chr1A;Chr1A;Chr1A;Chr1A;Chr1A;Chr1A;Chr1A;Chr1A;Chr1A;Chr1A;Chr1A;Chr1A;Chr1A;Chr1A;Chr1A;Chr1A;Chr1A;Chr1A;Chr1A;Chr1A;Chr1A;Chr1A;Chr1A;Chr1A;Chr1A;Chr1A;Chr1A;Chr1A;Chr1A;Chr1A;Chr1A;Chr1A;Chr1A;Chr1A;Chr1A;Chr1A;Chr1A;Chr1A;Chr1A;Chr1A;Chr1A;Chr1A;Chr1A;Chr1A;Chr1A;Chr1A;Chr1A;Chr1A;Chr1A;Chr1A;Chr1A;Chr1A	234226453;234226453;234226453;234226453;234226453;234226453;234227866;234227866;234227866;234227866;234227866;234227866;234228245;234228245;234228245;234228245;234228245;234228245;234232671;234232671;234232671;234232671;234232671;234232671;234232732;234233996;234233996;234233996;234233996;234233996;234233996;234233996;234235242;234235242;234235242;234235242;234235242;234235242;234235242;234235441…	234226758;234226758;234226758;234226758;234226758;234226758;234228024;234228024;234228024;234228024;234228024;234228024;234228396;234228396;234228396;234228396;234228396;234228396;234233035;234233035;234233035;234233035;234233035;234233035;234233035;234234111;234234111;234234111;234234111;234234111;234234111;234234111;234235364;234235364;234235364;234235364;234235364;234235364;234235364;234235653…	+;+;+;+;+;+;+;+;+;+;+;+;+;+;+;+;+;+;+;+;+;+;+;+;+;+;+;+;+;+;+;+;+;+;+;+;+;+;+;+;+;+;+;+;+;+;+;+;+;+;+;+;+;+;+;+;+;+;+;+;+;+	2063	167	128.172	10.1188
TraesCS1A03G0370200	Chr1A;Chr1A;Chr1A;Chr1A;Chr1A;Chr1A;Chr1A	234498532;234508900;234509538;234509723;234509924;234510176;234510621	234498651;234508948;234509646;234509816;234510057;234510339;234510802	+;+;+;+;+;+;+	852	113	209.998	16.5786
TraesCS1A03G0370700	Chr1A;Chr1A;Chr1A;Chr1A;Chr1A;Chr1A;Chr1A;Chr1A;Chr1A;Chr1A;Chr1A;Chr1A;Chr1A;Chr1A;Chr1A;Chr1A;Chr1A	235800593;235800593;235801864;235801864;235801990;235801990;235802854;235803031;235803031;235803922;235803922;235804155;235804155;235804480;235804480;235804744;235804744	235800857;235800857;235801907;235801907;235802142;235802142;235802967;235803158;235803158;235804044;235804044;235804274;235804274;235804601;235804601;235805342;235805342	+;+;+;+;+;+;+;+;+;+;+;+;+;+;+;+;+	1668	138	130.997	10.3417
TraesCS1A03G0370800	Chr1A;Chr1A	236019445;236020233	236019551;236020431	-;-	306	0	0	0
TraesCS1A03G0370900	Chr1A	236026272	236026484	-	213	0	0	0
TraesCS1A03G0371000	Chr1A;Chr1A;Chr1A;Chr1A;Chr1A;Chr1A;Chr1A;Chr1A	236076836;236098063;236098842;236100329;236118850;236119075;236123464;236123681	236077064;236098188;236098940;236100471;236118958;236119182;236123604;236124244	+;+;+;+;+;+;+;+	1519	72	75.0502	5.92495
TraesCS1A03G0371400	Chr1A;Chr1A	236660751;236662986	236661521;236664155	+;+	1941	71	57.9175	4.57239
TraesCS1A03G0371500	Chr1A;Chr1A;Chr1A;Chr1A;Chr1A;Chr1A;Chr1A	236670743;236671621;236671785;236672052;236680252;236680454;236680603	236671411;236671681;236671960;236672109;236680356;236680511;236680869	-;-;-;-;-;-;-	1394	73	82.9157	6.54591
TraesCS1A03G0371800	Chr1A;Chr1A;Chr1A;Chr1A;Chr1A;Chr1A	237510997;237524125;237524786;237525095;237546178;237546896	237512429;237524496;237525009;237525152;237546374;237547530	+;+;+;+;+;+	2919	116	62.9218	4.96745
TraesCS1A03G0372800	Chr1A;Chr1A;Chr1A;Chr1A;Chr1A;Chr1A;Chr1A;Chr1A;Chr1A;Chr1A;Chr1A;Chr1A;Chr1A;Chr1A;Chr1A;Chr1A;Chr1A;Chr1A;Chr1A	238576106;238576106;238577101;238577101;238578928;238578928;238579181;238579213;238579213;238579392;238579392;238579392;238579584;238579584;238579584;238579805;238579805;238579805;238580414	238576460;238576460;238577409;238577409;238579136;238579136;238579261;238579261;238579261;238579481;238579481;238579481;238579646;238579646;238579646;238583151;238583151;238580341;238582739	+;+;+;+;+;+;+;+;+;+;+;+;+;+;+;+;+;+;+	4454	162	57.5893	4.54648
TraesCS1A03G0374000	Chr1A;Chr1A;Chr1A;Chr1A;Chr1A;Chr1A;Chr1A	239186276;239186777;239187127;239187302;239187464;239187681;239188488	239186691;239186952;239187219;239187346;239187586;239187768;239188886	-;-;-;-;-;-;-	1340	0	0	0
TraesCS1A03G0374400	Chr1A;Chr1A;Chr1A;Chr1A;Chr1A;Chr1A;Chr1A;Chr1A;Chr1A	239367091;239368642;239369903;239370545;239370842;239371062;239375657;239375962;239376947	239367592;239368712;239370001;239370613;239370988;239371139;239375700;239376038;239377286	-;-;-;-;-;-;-;-;-	1427	85	94.3131	7.44569
TraesCS1A03G0374500	Chr1A;Chr1A;Chr1A	239599939;239601030;239601274	239600556;239601161;239601357	-;-;-	834	1	1.8985	0.14988
TraesCS1A03G0374600	Chr1A;Chr1A;Chr1A;Chr1A;Chr1A;Chr1A;Chr1A;Chr1A	239601766;239601766;239602123;239602123;239602570;239602570;239602770;239602770	239602028;239602028;239602469;239602451;239602648;239602648;239603575;239603575	+;+;+;+;+;+;+;+	1495	211	223.469	17.6421
TraesCS1A03G0374800	Chr1A	239926981	239927268	+	288	17	93.4616	7.37847
TraesCS1A03G0375000	Chr1A	239958271	239958648	-	378	0	0	0
TraesCS1A03G0375100	Chr1A	239958693	239959049	-	357	0	0	0
TraesCS1A03G0375800	Chr1A	240001771	240002241	-	471	0	0	0
TraesCS1A03G0376400	Chr1A	240003568	240003945	-	378	0	0	0
TraesCS1A03G0376500	Chr1A	240003990	240004346	-	357	0	0	0
TraesCS1A03G0376700	Chr1A;Chr1A	240493456;240494383	240493898;240498179	-;-	4240	116	43.3181	3.41981
TraesCS1A03G0376900	Chr1A;Chr1A;Chr1A;Chr1A;Chr1A;Chr1A;Chr1A	240501822;240502065;240502304;240502539;240515257;240515441;240516239	240501824;240502148;240502353;240502644;240515346;240515527;240516280	+;+;+;+;+;+;+	462	58	198.776	15.6926
TraesCS1A03G0377100	Chr1A	240518742	240519305	+	564	0	0	0
TraesCS1A03G0377200	Chr1A;Chr1A;Chr1A;Chr1A;Chr1A;Chr1A;Chr1A;Chr1A;Chr1A;Chr1A;Chr1A;Chr1A;Chr1A;Chr1A;Chr1A;Chr1A;Chr1A;Chr1A;Chr1A;Chr1A;Chr1A;Chr1A;Chr1A;Chr1A;Chr1A;Chr1A;Chr1A	240522791;240523614;240525818;240526391;240526603;240526603;240527539;240527539;240527657;240527657;240528241;240530165;240530165;240531176;240531176;240532585;240532585;240533976;240533976;240534756;240534756;240535345;240535345;240535565;240535565;240535957;240535957	240523172;240526489;240526049;240526489;240526687;240526687;240527588;240527588;240527733;240527733;240528316;240530416;240530416;240531258;240531258;240532870;240532870;240534319;240534319;240535032;240535032;240535424;240535424;240535729;240535729;240536300;240536300	-;-;-;-;-;-;-;-;-;-;-;-;-;-;-;-;-;-;-;-;-;-;-;-;-;-;-	5377	282	83.0397	6.5557
TraesCS1A03G0377700	Chr1A	240713551	240714549	-	999	73	115.7	9.13413
TraesCS1A03G0377800	Chr1A;Chr1A	240843062;240845453	240843997;240845794	+;+	1278	52	64.4243	5.08607
TraesCS1A03G0377900	Chr1A;Chr1A;Chr1A	240942989;240947067;240947655	240945342;240947550;240949351	+;+;+	4535	234	81.6988	6.44983
TraesCS1A03G0378000	Chr1A;Chr1A;Chr1A;Chr1A	240946238;240947362;240947631;240948063	240946762;240947481;240947891;240948512	-;-;-;-	1356	32	37.3652	2.94985
TraesCS1A03G0378500	Chr1A;Chr1A;Chr1A;Chr1A;Chr1A;Chr1A;Chr1A;Chr1A;Chr1A;Chr1A;Chr1A;Chr1A;Chr1A;Chr1A;Chr1A;Chr1A;Chr1A;Chr1A;Chr1A;Chr1A;Chr1A;Chr1A;Chr1A;Chr1A;Chr1A;Chr1A;Chr1A;Chr1A;Chr1A;Chr1A;Chr1A;Chr1A;Chr1A;Chr1A;Chr1A;Chr1A	241728171;241729070;241729084;241729549;241729549;241729711;241729711;241729934;241729934;241730392;241730392;241730941;241730941;241731112;241731476;241732133;241732133;241732133;241732881;241732881;241732926;241733411;241733411;241733411;241740384;241740384;241740384;241740763;241740763;241740763;241741433;241741433;241741433;241741666;241741666;241741666	241728928;241729333;241729333;241729612;241729612;241729854;241729854;241729968;241729968;241730465;241730465;241731376;241731665;241731665;241731665;241732429;241732429;241732429;241733327;241733327;241733327;241733559;241733559;241733559;241740673;241740673;241740673;241740887;241740887;241740887;241741585;241741585;241741585;241741970;241741970;241741970	+;+;+;+;+;+;+;+;+;+;+;+;+;+;+;+;+;+;+;+;+;+;+;+;+;+;+;+;+;+;+;+;+;+;+;+	3830	237	97.9775	7.73499
TraesCS1A03G0378600	Chr1A	241744482	241745717	+	1236	230	294.636	23.2605
TraesCS1A03G0379700	Chr1A;Chr1A;Chr1A;Chr1A;Chr1A;Chr1A;Chr1A;Chr1A;Chr1A;Chr1A;Chr1A;Chr1A;Chr1A;Chr1A;Chr1A;Chr1A;Chr1A;Chr1A;Chr1A;Chr1A;Chr1A;Chr1A;Chr1A;Chr1A;Chr1A;Chr1A;Chr1A;Chr1A;Chr1A;Chr1A;Chr1A;Chr1A;Chr1A;Chr1A;Chr1A;Chr1A	243000967;243000967;243000967;243000967;243001403;243001403;243001403;243001403;243002123;243002123;243002123;243002123;243002335;243002335;243002335;243002335;243002466;243002466;243002466;243002466;243002794;243002794;243002794;243002794;243003072;243003072;243003090;243003090;243003533;243003533;243003533;243003533;243003665;243003665;243003665;243003665	243001121;243001121;243001121;243001121;243001532;243001532;243001532;243001532;243002228;243002249;243002249;243002228;243002381;243002381;243002381;243002381;243002718;243002718;243002718;243002718;243002906;243002906;243002906;243002906;243003266;243003266;243003266;243003266;243003565;243003565;243003565;243003565;243003910;243003910;243003910;243003910	+;+;+;+;+;+;+;+;+;+;+;+;+;+;+;+;+;+;+;+;+;+;+;+;+;+;+;+;+;+;+;+;+;+;+;+	1299	17	20.7213	1.63587
TraesCS1A03G0380000	Chr1A;Chr1A;Chr1A;Chr1A;Chr1A;Chr1A;Chr1A;Chr1A;Chr1A;Chr1A;Chr1A;Chr1A;Chr1A;Chr1A;Chr1A;Chr1A;Chr1A;Chr1A;Chr1A;Chr1A;Chr1A;Chr1A;Chr1A;Chr1A;Chr1A;Chr1A;Chr1A;Chr1A	243144964;243144964;243145515;243145515;243145700;243145700;243148912;243148912;243149177;243149177;243149588;243149588;243149748;243149748;243150517;243150520;243150885;243150885;243151733;243151733;243152151;243152151;243152302;243152302;243152463;243152463;243152643;243152643	243145429;243145429;243145592;243145592;243145755;243145755;243149031;243149031;243149247;243149247;243149681;243149681;243149951;243149951;243150771;243150771;243150993;243150993;243151800;243151800;243152220;243152220;243152376;243152376;243152554;243152554;243152947;243152947	+;+;+;+;+;+;+;+;+;+;+;+;+;+;+;+;+;+;+;+;+;+;+;+;+;+;+;+	2063	115	88.2624	6.96801
TraesCS1A03G0380300	Chr1A	243208191	243208550	-	360	24	105.557	8.33333
TraesCS1A03G0380600	Chr1A;Chr1A;Chr1A;Chr1A;Chr1A	243507685;243508577;243508938;243509120;243509368	243507929;243508799;243509007;243509261;243509619	-;-;-;-;-	932	189	321.087	25.3487
TraesCS1A03G0380800	Chr1A	243813230	243814651	-	1422	17	18.9289	1.49437
TraesCS1A03G0380900	Chr1A;Chr1A;Chr1A	243814719;243815327;243815941	243815209;243815479;243816652	+;+;+	1356	16	18.6826	1.47493
TraesCS1A03G0381000	Chr1A;Chr1A;Chr1A;Chr1A;Chr1A;Chr1A;Chr1A;Chr1A;Chr1A;Chr1A;Chr1A;Chr1A;Chr1A;Chr1A;Chr1A;Chr1A;Chr1A;Chr1A;Chr1A;Chr1A;Chr1A;Chr1A;Chr1A;Chr1A;Chr1A;Chr1A;Chr1A;Chr1A;Chr1A;Chr1A;Chr1A;Chr1A;Chr1A;Chr1A;Chr1A;Chr1A;Chr1A;Chr1A;Chr1A;Chr1A;Chr1A;Chr1A;Chr1A;Chr1A;Chr1A;Chr1A;Chr1A;Chr1A;Chr1A;Chr1A;Chr1A;Chr1A;Chr1A;Chr1A;Chr1A;Chr1A;Chr1A;Chr1A;Chr1A;Chr1A;Chr1A;Chr1A;Chr1A;Chr1A	243823058;243823058;243823058;243823058;243823073;243823877;243823877;243823877;243823877;243825104;243825104;243825104;243825834;243825834;243825834;243825834;243826742;243826742;243826742;243826742;243826742;243826929;243826929;243826929;243826929;243826929;243828573;243828573;243828573;243828573;243828573;243829242;243829242;243829242;243829242;243829242;243831999;243831999;243831999;243831999…	243823402;243823402;243823402;243823402;243825212;243823935;243823935;243823935;243823935;243825212;243825212;243825212;243825943;243825943;243825943;243825943;243826810;243826810;243826810;243826810;243826810;243827615;243827615;243827615;243827615;243827615;243829090;243829090;243829090;243829090;243829090;243829306;243829306;243829306;243829306;243829306;243832078;243832078;243832078;243832078…	+;+;+;+;+;+;+;+;+;+;+;+;+;+;+;+;+;+;+;+;+;+;+;+;+;+;+;+;+;+;+;+;+;+;+;+;+;+;+;+;+;+;+;+;+;+;+;+;+;+;+;+;+;+;+;+;+;+;+;+;+;+;+;+	5136	174	53.6415	4.23481
TraesCS1A03G0381500	Chr1A;Chr1A	244603376;244627049	244604234;244628015	+;+	1826	95	82.3758	6.50329
TraesCS1A03G0381900	Chr1A;Chr1A;Chr1A;Chr1A	244981616;244982415;244982705;244984114	244982300;244982604;244984032;244984203	-;-;-;-	2293	95	65.5989	5.17881
TraesCS1A03G0382100	Chr1A;Chr1A;Chr1A;Chr1A;Chr1A;Chr1A;Chr1A;Chr1A;Chr1A;Chr1A;Chr1A;Chr1A;Chr1A;Chr1A;Chr1A;Chr1A;Chr1A;Chr1A;Chr1A;Chr1A	245438825;245438825;245439535;245439535;245440253;245440253;245440458;245440458;245441069;245441069;245441910;245441910;245442094;245442094;245442885;245442885;245443446;245443446;245443630;245443630	245439133;245439133;245439654;245439597;245440318;245440318;245440506;245440506;245441206;245441206;245442010;245442010;245442204;245442204;245443046;245443046;245443540;245443540;245443930;245443930	-;-;-;-;-;-;-;-;-;-;-;-;-;-;-;-;-;-;-;-	1452	88	95.9606	7.57576
TraesCS1A03G0382300	Chr1A;Chr1A;Chr1A;Chr1A;Chr1A;Chr1A;Chr1A;Chr1A;Chr1A;Chr1A;Chr1A;Chr1A;Chr1A;Chr1A;Chr1A;Chr1A;Chr1A;Chr1A;Chr1A;Chr1A;Chr1A;Chr1A;Chr1A;Chr1A;Chr1A;Chr1A;Chr1A;Chr1A	245680815;245680815;245681925;245682835;245682992;245683083;245683083;245683083;245683083;245683299;245683299;245683299;245683299;245683299;245683444;245683444;245683444;245683444;245683444;245683884;245683884;245683884;245683884;245683884;245684075;245684075;245684075;245684075	245681189;245681189;245682016;245683211;245683005;245683211;245683211;245683211;245683211;245683351;245683351;245683351;245683351;245683351;245683558;245683558;245683693;245683558;245683693;245683963;245683963;245683963;245683963;245683962;245684339;245684339;245684339;245684339	-;-;-;-;-;-;-;-;-;-;-;-;-;-;-;-;-;-;-;-;-;-;-;-;-;-;-;-	1492	100	106.123	8.37802
TraesCS1A03G0383400	Chr1A;Chr1A;Chr1A;Chr1A;Chr1A;Chr1A	246313357;246313753;246314838;246315148;246315786;246316231	246313449;246313980;246314934;246315293;246315869;246316332	-;-;-;-;-;-	750	50	105.557	8.33333
TraesCS1A03G0383500	Chr1A;Chr1A;Chr1A;Chr1A;Chr1A;Chr1A;Chr1A;Chr1A;Chr1A;Chr1A;Chr1A;Chr1A;Chr1A;Chr1A;Chr1A;Chr1A;Chr1A;Chr1A	246319062;246319062;246319062;246319062;246320046;246320046;246320046;246320046;246320617;246320617;246322045;246322045;246322045;246322045;246322384;246322384;246322384;246322384	246319371;246319371;246319371;246319371;246320135;246320135;246320135;246321435;246321388;246321385;246322282;246322282;246322282;246322282;246325129;246325129;246325129;246325129	-;-;-;-;-;-;-;-;-;-;-;-;-;-;-;-;-;-	4684	16	5.40854	0.426985
TraesCS1A03G0384100	Chr1A;Chr1A	246924551;246927714	246926580;246927855	+;+	2172	102	74.3562	5.87017
TraesCS1A03G0384700	Chr1A;Chr1A;Chr1A;Chr1A;Chr1A;Chr1A;Chr1A;Chr1A;Chr1A;Chr1A;Chr1A;Chr1A;Chr1A;Chr1A;Chr1A;Chr1A;Chr1A;Chr1A	247325557;247327397;247327826;247327985;247328204;247328400;247328636;247329497;247330038;247330632;247330977;247331212;247331347;247331624;247332139;247332555;247333389;247333729	247325959;247327648;247327893;247328100;247328309;247328556;247328731;247329545;247330300;247330804;247331097;247331264;247331476;247331769;247332327;247332787;247333531;247334579	+;+;+;+;+;+;+;+;+;+;+;+;+;+;+;+;+;+	3549	229	102.166	8.06565
TraesCS1A03G0384900	Chr1A;Chr1A;Chr1A;Chr1A;Chr1A;Chr1A;Chr1A	247334118;247334824;247335350;247335664;247341746;247342410;247343477	247334383;247334985;247335478;247335785;247341811;247342478;247343758	-;-;-;-;-;-;-	1096	85	122.796	9.69434
TraesCS1A03G0385100	Chr1A;Chr1A;Chr1A	247932400;247933258;247933621	247933159;247933487;247935235	-;-;-	2605	176	106.975	8.4453
TraesCS1A03G0385200	Chr1A;Chr1A;Chr1A;Chr1A;Chr1A;Chr1A;Chr1A;Chr1A;Chr1A;Chr1A;Chr1A;Chr1A;Chr1A;Chr1A;Chr1A;Chr1A;Chr1A;Chr1A;Chr1A;Chr1A;Chr1A;Chr1A;Chr1A;Chr1A;Chr1A;Chr1A;Chr1A;Chr1A	248492912;248492912;248492912;248493720;248493747;248493747;248493958;248493958;248493958;248494136;248494136;248494136;248494318;248494318;248494318;248494460;248494460;248494460;248494598;248494598;248494761;248494761;248495555;248495555;248495743;248495743;248495926;248495926	248493622;248493622;248493622;248493858;248493858;248493858;248494049;248494049;248494049;248494218;248494218;248494218;248494358;248494358;248494396;248494503;248494474;248494503;248494675;248494675;248494793;248494793;248495614;248495614;248495830;248495830;248496292;248496292	-;-;-;-;-;-;-;-;-;-;-;-;-;-;-;-;-;-;-;-;-;-;-;-;-;-;-;-	1774	224	199.927	15.7835
TraesCS1A03G0385800	Chr1A;Chr1A;Chr1A;Chr1A;Chr1A;Chr1A;Chr1A;Chr1A;Chr1A;Chr1A;Chr1A;Chr1A;Chr1A;Chr1A;Chr1A;Chr1A;Chr1A;Chr1A;Chr1A;Chr1A;Chr1A;Chr1A;Chr1A;Chr1A;Chr1A;Chr1A;Chr1A;Chr1A;Chr1A;Chr1A;Chr1A;Chr1A;Chr1A;Chr1A;Chr1A;Chr1A;Chr1A;Chr1A;Chr1A;Chr1A;Chr1A;Chr1A;Chr1A;Chr1A;Chr1A;Chr1A;Chr1A;Chr1A;Chr1A;Chr1A;Chr1A;Chr1A;Chr1A;Chr1A;Chr1A;Chr1A;Chr1A;Chr1A;Chr1A;Chr1A;Chr1A;Chr1A;Chr1A;Chr1A;Chr1A;Chr1A	249110851;249111546;249111758;249111941;249112199;249112596;249114335;249114651;249114891;249115740;249116228;249116470;249116632;249116852;249117241;249117584;249117755;249118496;249118732;249118951;249119146;249119309;249119666;249119829;249120067;249120269;249120613;249120815;249121117;249121325;249121761;249122063;249122891;249123259;249123827;249124807;249124975;249125599;249125760;249125942…	249111455;249111671;249111856;249112120;249112480;249114260;249114541;249114785;249115178;249115958;249116386;249116531;249116758;249117088;249117467;249117681;249117882;249118655;249118800;249119064;249119222;249119421;249119741;249119993;249120194;249120350;249120735;249121042;249121218;249121522;249121940;249122215;249122998;249123413;249123953;249124896;249125116;249125675;249125845;249126077…	-;-;-;-;-;-;-;-;-;-;-;-;-;-;-;-;-;-;-;-;-;-;-;-;-;-;-;-;-;-;-;-;-;-;-;-;-;-;-;-;-;-;-;-;-;-;-;-;-;-;-;-;-;-;-;-;-;-;-;-;-;-;-;-;-;-	16672	1200	113.965	8.99712
TraesCS1A03G0386600	Chr1A;Chr1A;Chr1A;Chr1A;Chr1A;Chr1A;Chr1A;Chr1A;Chr1A	250215474;250216148;250216442;250216633;250217761;250217911;250218353;250218530;250219600	250215578;250216196;250216530;250216689;250217823;250217976;250218439;250218623;250220096	+;+;+;+;+;+;+;+;+	1107	76	108.703	8.58175
TraesCS1A03G0386700	Chr1A;Chr1A;Chr1A;Chr1A	250221959;250226453;250227220;250228240	250222453;250226661;250228114;250228426	-;-;-;-	1786	95	84.2207	6.64894
TraesCS1A03G0386900	Chr1A;Chr1A;Chr1A;Chr1A;Chr1A;Chr1A;Chr1A;Chr1A	250403904;250404387;250404535;250404727;250404870;250405017;250405314;250405474	250404279;250404424;250404622;250404750;250404938;250405221;250405383;250405933	+;+;+;+;+;+;+;+	1330	290	345.242	27.2556
TraesCS1A03G0387000	Chr1A;Chr1A;Chr1A;Chr1A;Chr1A;Chr1A;Chr1A;Chr1A	250405859;250406270;250406696;250406891;250407088;250407182;250407344;250408652	250406193;250406346;250406808;250406922;250407097;250407245;250407408;250408919	-;-;-;-;-;-;-;-	964	65	106.761	8.42842
TraesCS1A03G0387100	Chr1A;Chr1A;Chr1A;Chr1A;Chr1A;Chr1A;Chr1A;Chr1A;Chr1A;Chr1A;Chr1A;Chr1A;Chr1A;Chr1A;Chr1A;Chr1A;Chr1A;Chr1A;Chr1A;Chr1A;Chr1A;Chr1A;Chr1A;Chr1A;Chr1A;Chr1A;Chr1A;Chr1A;Chr1A	250666534;250666696;250666759;250667007;250667007;250667612;250667621;250667793;250667793;250668004;250668004;250668181;250668181;250668353;250668353;250668837;250668837;250669029;250669029;250669244;250669244;250669578;250669578;250669779;250669779;250670054;250670054;250670218;250670218	250666607;250666907;250666907;250667083;250667083;250667696;250667696;250667919;250667919;250668102;250668102;250668248;250668248;250668460;250668460;250668914;250668914;250669161;250669161;250669340;250669340;250669701;250669701;250669887;250669887;250670137;250670137;250670580;250670580	+;+;+;+;+;+;+;+;+;+;+;+;+;+;+;+;+;+;+;+;+;+;+;+;+;+;+;+;+	1838	427	367.84	29.0397
TraesCS1A03G0387200	Chr1A;Chr1A;Chr1A;Chr1A;Chr1A;Chr1A;Chr1A;Chr1A;Chr1A;Chr1A;Chr1A;Chr1A;Chr1A;Chr1A;Chr1A;Chr1A;Chr1A;Chr1A;Chr1A;Chr1A;Chr1A;Chr1A;Chr1A;Chr1A;Chr1A;Chr1A;Chr1A;Chr1A;Chr1A;Chr1A;Chr1A;Chr1A;Chr1A;Chr1A;Chr1A;Chr1A;Chr1A;Chr1A;Chr1A;Chr1A;Chr1A;Chr1A;Chr1A;Chr1A;Chr1A;Chr1A;Chr1A;Chr1A;Chr1A;Chr1A;Chr1A;Chr1A;Chr1A;Chr1A;Chr1A;Chr1A;Chr1A;Chr1A;Chr1A;Chr1A;Chr1A;Chr1A;Chr1A;Chr1A;Chr1A;Chr1A;Chr…	250830555;250830555;250830555;250831538;250831538;250831538;250832434;250832434;250832434;250832579;250832579;250832579;250832778;250832778;250832778;250833541;250833541;250833541;250833840;250833840;250833840;250836084;250836084;250836084;250836712;250836712;250836712;250836890;250836890;250836890;250837492;250837492;250837492;250838028;250838028;250838028;250838199;250838199;250838199;250838721…	250830759;250830759;250830759;250831899;250831899;250831899;250832496;250832496;250832496;250832674;250832674;250832674;250832870;250832870;250832870;250833731;250833731;250833731;250834077;250834077;250834077;250836179;250836179;250836179;250836789;250836789;250836801;250837372;250837372;250837372;250837769;250837769;250837769;250838115;250838115;250838115;250838402;250838402;250838402;250838840…	+;+;+;+;+;+;+;+;+;+;+;+;+;+;+;+;+;+;+;+;+;+;+;+;+;+;+;+;+;+;+;+;+;+;+;+;+;+;+;+;+;+;+;+;+;+;+;+;+;+;+;+;+;+;+;+;+;+;+;+;+;+;+;+;+;+;+;+;+;+;+;+;+;+;+;+;+;+	5172	417	127.66	10.0783
TraesCS1A03G0387300	Chr1A;Chr1A;Chr1A;Chr1A;Chr1A	250933834;250934384;250934763;250935154;250935462	250934285;250934660;250935031;250935372;250935607	-;-;-;-;-	1363	299	347.338	27.4211
TraesCS1A03G0389800	Chr1A;Chr1A	251868969;251869571	251869480;251872313	-;-	3255	0	0	0
TraesCS1A03G0390000	Chr1A;Chr1A;Chr1A	252095802;252096690;252097177	252096602;252097100;252097231	-;-;-	1267	5	6.24842	0.493291
TraesCS1A03G0390100	Chr1A	252335969	252337781	-	1813	0	0	0
TraesCS1A03G0390400	Chr1A	252418103	252420031	-	1929	0	0	0
TraesCS1A03G0390500	Chr1A;Chr1A;Chr1A;Chr1A;Chr1A;Chr1A;Chr1A;Chr1A;Chr1A	252442712;252442712;252444435;252444435;252444915;252444915;252445494;252445494;252445929	252443026;252443026;252444539;252444539;252444971;252444971;252445819;252446212;252445962	+;+;+;+;+;+;+;+;+	1196	98	129.739	10.2425
TraesCS1A03G0390800	Chr1A;Chr1A;Chr1A;Chr1A;Chr1A;Chr1A;Chr1A;Chr1A;Chr1A;Chr1A;Chr1A;Chr1A;Chr1A	252907111;252908930;252909176;252909977;252911440;252912198;252912467;252912793;252913816;252914411;252915286;252915823;252916289	252907511;252909101;252909393;252910040;252911512;252912275;252912624;252912961;252914275;252914785;252915489;252915956;252916952	+;+;+;+;+;+;+;+;+;+;+;+;+	3170	186	92.9032	7.33438
TraesCS1A03G0391100	Chr1A;Chr1A;Chr1A	253116561;253116821;253117356	253116818;253117334;253117639	-;-;-	1056	0	0	0
TraesCS1A03G0391400	Chr1A;Chr1A;Chr1A;Chr1A;Chr1A;Chr1A;Chr1A;Chr1A;Chr1A;Chr1A;Chr1A;Chr1A;Chr1A;Chr1A;Chr1A;Chr1A;Chr1A;Chr1A	253230258;253230571;253231250;253231529;253232169;253232422;253234283;253234505;253234684;253234845;253235006;253235502;253235674;253236201;253236459;253236637;253236832;253237015	253230472;253230595;253231381;253231688;253232344;253232517;253234387;253234591;253234773;253234925;253235074;253235579;253235769;253236300;253236562;253236742;253236910;253237444	+;+;+;+;+;+;+;+;+;+;+;+;+;+;+;+;+;+	2229	270	191.792	15.1413
TraesCS1A03G0391500	Chr1A;Chr1A;Chr1A;Chr1A;Chr1A;Chr1A;Chr1A;Chr1A;Chr1A	253237561;253239872;253240388;253240817;253241089;253241561;253241792;253242133;253242448	253237763;253239935;253240549;253240990;253241370;253241686;253241995;253242321;253242928	+;+;+;+;+;+;+;+;+	1885	157	131.876	10.4111
TraesCS1A03G0391700	Chr1A;Chr1A;Chr1A;Chr1A;Chr1A;Chr1A;Chr1A;Chr1A	253271622;253271622;253272057;253272057;253272266;253272266;253272609;253272609	253271952;253271952;253272193;253272184;253272508;253272508;253273332;253273332	+;+;+;+;+;+;+;+	1435	128	141.233	11.1498
TraesCS1A03G0391800	Chr1A;Chr1A;Chr1A	253427303;253427551;253427772	253427548;253427769;253428128	-;-;-	822	2	3.85243	0.304136
TraesCS1A03G0392000	Chr1A;Chr1A;Chr1A;Chr1A;Chr1A;Chr1A	253454049;253454511;253454941;253455751;253457710;253457926	253454365;253454851;253455089;253457630;253457806;253459353	-;-;-;-;-;-	4212	378	142.096	11.2179
TraesCS1A03G0392700	Chr1A;Chr1A;Chr1A	253585629;253585959;253586628	253585892;253586157;253586869	+;+;+	705	0	0	0
TraesCS1A03G0392900	Chr1A;Chr1A	253830134;253830735	253830654;253830897	+;+	684	25	57.871	4.56871
TraesCS1A03G0393100	Chr1A;Chr1A;Chr1A;Chr1A;Chr1A;Chr1A;Chr1A	254173417;254174130;254174734;254175128;254175683;254176009;254177308	254173778;254174284;254174897;254175249;254175895;254176158;254177658	-;-;-;-;-;-;-	1517	77	80.3678	6.34476
TraesCS1A03G0393300	Chr1A	254213089	254213463	+	375	31	130.89	10.3333
TraesCS1A03G0393400	Chr1A;Chr1A;Chr1A;Chr1A;Chr1A	254214109;254214991;254215305;254215549;254216390	254214782;254215179;254215425;254215770;254216619	-;-;-;-;-	1436	97	106.953	8.44359
TraesCS1A03G0393700	Chr1A;Chr1A;Chr1A;Chr1A;Chr1A;Chr1A;Chr1A;Chr1A;Chr1A;Chr1A;Chr1A;Chr1A;Chr1A;Chr1A;Chr1A;Chr1A;Chr1A;Chr1A;Chr1A;Chr1A	254393059;254393059;254394179;254394179;254394319;254394319;254394637;254394637;254395043;254395043;254402735;254402735;254402972;254402972;254403292;254403292;254403582;254403582;254407901;254407901	254393462;254393462;254394245;254394245;254394494;254394498;254394957;254394957;254395294;254395294;254402872;254402872;254403079;254403079;254403492;254403492;254403794;254403794;254408510;254408510	-;-;-;-;-;-;-;-;-;-;-;-;-;-;-;-;-;-;-;-	2494	101	64.1212	5.06215
TraesCS1A03G0393900	Chr1A;Chr1A;Chr1A;Chr1A;Chr1A;Chr1A;Chr1A;Chr1A;Chr1A;Chr1A	254512735;254513075;254514053;254514221;254514413;254515156;254515514;254515891;254517067;254518031	254512832;254513160;254514120;254514275;254514586;254515242;254515556;254515927;254517171;254518174	-;-;-;-;-;-;-;-;-;-	897	165	291.252	22.9933
TraesCS1A03G0394300	Chr1A	254662394	254663743	+	1350	2	2.3457	0.185185
TraesCS1A03G0394600	Chr1A;Chr1A;Chr1A;Chr1A;Chr1A;Chr1A;Chr1A;Chr1A;Chr1A;Chr1A	254714060;254714618;254714772;254715586;254715773;254716455;254716625;254716802;254717826;254718114	254714523;254714701;254714923;254715681;254715927;254716520;254716694;254716932;254718012;254718191	-;-;-;-;-;-;-;-;-;-	1483	149	159.082	12.559
TraesCS1A03G0394700	Chr1A;Chr1A;Chr1A	254903416;254903611;254906038	254903544;254905248;254906220	-;-;-	1950	172	139.66	11.0256
TraesCS1A03G0395700	Chr1A;Chr1A	255260728;255261127	255260951;255261430	-;-	528	45	134.945	10.6534
TraesCS1A03G0395900	Chr1A;Chr1A;Chr1A;Chr1A	255267540;255268894;255271913;255272675	255268226;255269538;255272014;255273719	-;-;-;-	2479	296	189.057	14.9254
TraesCS1A03G0396400	Chr1A;Chr1A	255608855;255610099	255609205;255610687	+;+	940	130	218.974	17.2872
TraesCS1A03G0396600	Chr1A;Chr1A;Chr1A;Chr1A;Chr1A;Chr1A	255616467;255616912;255617393;255617592;255617921;255619926	255616910;255617224;255617492;255617821;255618020;255620148	-;-;-;-;-;-	1410	102	114.54	9.04255
TraesCS1A03G0396800	Chr1A;Chr1A;Chr1A	256069542;256074670;256074837	256070901;256074716;256075126	+;+;+	1697	34	31.723	2.50442
TraesCS1A03G0396900	Chr1A;Chr1A;Chr1A;Chr1A	256235936;256236395;256236690;256236889	256236310;256236605;256236800;256237780	+;+;+;+	1589	74	73.7369	5.82127
TraesCS1A03G0397200	Chr1A;Chr1A;Chr1A;Chr1A;Chr1A;Chr1A;Chr1A;Chr1A;Chr1A;Chr1A;Chr1A;Chr1A	256260768;256261072;256261293;256262968;256265642;256266269;256266677;256266901;256267165;256267371;256267691;256267853	256260959;256261161;256261370;256263042;256265694;256266419;256266793;256267024;256267250;256267506;256267743;256268201	+;+;+;+;+;+;+;+;+;+;+;+	1504	112	117.909	9.30851
TraesCS1A03G0397700	Chr1A;Chr1A;Chr1A;Chr1A;Chr1A;Chr1A;Chr1A;Chr1A;Chr1A;Chr1A;Chr1A;Chr1A;Chr1A;Chr1A;Chr1A;Chr1A;Chr1A;Chr1A;Chr1A;Chr1A	256268344;256268344;256268344;256268344;256269464;256269467;256270606;256270606;256270606;256270606;256271109;256271109;256271109;256271109;256271285;256271285;256271920;256271920;256271920;256271920	256269355;256270499;256270499;256269355;256270499;256270499;256270692;256270692;256270692;256270692;256271774;256271206;256271774;256271206;256271774;256271774;256272010;256272010;256272010;256272010	-;-;-;-;-;-;-;-;-;-;-;-;-;-;-;-;-;-;-;-	3000	458	241.725	19.0833
TraesCS1A03G0397900	Chr1A;Chr1A;Chr1A;Chr1A;Chr1A;Chr1A;Chr1A;Chr1A;Chr1A;Chr1A;Chr1A;Chr1A;Chr1A;Chr1A	256877242;256877242;256877617;256877617;256877832;256877832;256878090;256878090;256878679;256878688;256878865;256878865;256879332;256879332	256877435;256877435;256877734;256877734;256877875;256877875;256878200;256878200;256878780;256878780;256878983;256878983;256879642;256879642	+;+;+;+;+;+;+;+;+;+;+;+;+;+	999	99	156.909	12.3874
TraesCS1A03G0398000	Chr1A;Chr1A	256879851;256881568	256880835;256881673	-;-	1091	107	155.287	12.2594
TraesCS1A03G0398400	Chr1A;Chr1A;Chr1A	257087579;257089242;257089373	257087663;257089276;257089474	+;+;+	222	20	142.644	11.2613
TraesCS1A03G0398900	Chr1A;Chr1A;Chr1A;Chr1A;Chr1A;Chr1A;Chr1A;Chr1A;Chr1A;Chr1A;Chr1A;Chr1A;Chr1A;Chr1A;Chr1A;Chr1A;Chr1A;Chr1A;Chr1A;Chr1A;Chr1A;Chr1A;Chr1A;Chr1A;Chr1A;Chr1A;Chr1A;Chr1A;Chr1A;Chr1A;Chr1A;Chr1A;Chr1A;Chr1A;Chr1A;Chr1A;Chr1A;Chr1A;Chr1A;Chr1A;Chr1A;Chr1A;Chr1A;Chr1A;Chr1A;Chr1A;Chr1A;Chr1A;Chr1A;Chr1A;Chr1A	257361388;257361388;257361740;257361740;257361759;257361905;257361905;257361905;257362161;257362161;257362161;257362708;257362708;257362708;257364292;257364292;257364502;257364517;257366199;257366199;257366199;257366537;257366537;257366537;257366728;257366728;257366728;257367743;257367743;257367743;257368809;257368809;257368809;257368992;257368992;257368992;257369290;257369290;257369290;257369445…	257361625;257361625;257361825;257361825;257361825;257361976;257361976;257361976;257362223;257362223;257362223;257362794;257362794;257362794;257364433;257364433;257364635;257364635;257366315;257366315;257366315;257366632;257366632;257366632;257366787;257366787;257366787;257367817;257367817;257367817;257368913;257368913;257368913;257369108;257369108;257369108;257369367;257369367;257369367;257369541…	+;+;+;+;+;+;+;+;+;+;+;+;+;+;+;+;+;+;+;+;+;+;+;+;+;+;+;+;+;+;+;+;+;+;+;+;+;+;+;+;+;+;+;+;+;+;+;+;+;+;+	2335	210	142.4	11.242
TraesCS1A03G0399200	Chr1A;Chr1A;Chr1A;Chr1A;Chr1A	257575009;257577342;257577554;257578241;257580275	257576909;257577449;257577659;257580190;257580546	-;-;-;-;-	4337	17	6.20635	0.48997
TraesCS1A03G0400500	Chr1A;Chr1A;Chr1A;Chr1A;Chr1A	257750204;257751005;257751853;257752105;257752314	257750230;257751772;257752017;257752230;257752415	+;+;+;+;+	1188	108	143.941	11.3636
TraesCS1A03G0400700	Chr1A;Chr1A;Chr1A;Chr1A	257776222;257776580;257777606;257777992	257776471;257776621;257777890;257778059	-;-;-;-	645	37	90.8278	7.17054
TraesCS1A03G0400900	Chr1A	257904511	257904762	+	252	0	0	0
TraesCS1A03G0401000	Chr1A	257904773	257904892	+	120	0	0	0
TraesCS1A03G0401100	Chr1A	257904773	257904892	+	120	0	0	0
TraesCS1A03G0401200	Chr1A	257904915	257905031	+	117	0	0	0
TraesCS1A03G0401300	Chr1A	257905157	257905279	+	123	0	0	0
TraesCS1A03G0401400	Chr1A;Chr1A;Chr1A;Chr1A;Chr1A;Chr1A;Chr1A;Chr1A	258252670;258252899;258253430;258253859;258253927;258254856;258255025;258255795	258252813;258252985;258253606;258253924;258254016;258254903;258255168;258256169	+;+;+;+;+;+;+;+	1131	164	229.593	18.1256
TraesCS1A03G0401800	Chr1A;Chr1A;Chr1A;Chr1A;Chr1A;Chr1A;Chr1A;Chr1A	258586343;258587353;258587490;258588104;258588396;258591003;258592364;258595703	258586431;258587415;258587556;258588319;258588515;258591155;258592457;258595992	+;+;+;+;+;+;+;+	1092	21	30.449	2.40385
TraesCS1A03G0402000	Chr1A;Chr1A;Chr1A;Chr1A;Chr1A;Chr1A;Chr1A;Chr1A;Chr1A;Chr1A;Chr1A	258683690;258683810;258685321;258686098;258687584;258688179;258688665;258688840;258689175;258689460;258689688	258683712;258684082;258685426;258686246;258687839;258688288;258688739;258688926;258689261;258689597;258689983	+;+;+;+;+;+;+;+;+;+;+	1600	123	121.72	9.60938
TraesCS1A03G0402100	Chr1A;Chr1A;Chr1A;Chr1A;Chr1A;Chr1A;Chr1A;Chr1A;Chr1A;Chr1A	258692261;258692261;258693824;258693836;258694133;258694133;258695328;258695328;258695499;258695499	258692627;258692627;258694004;258694004;258694258;258694258;258695393;258695393;258695931;258695931	+;+;+;+;+;+;+;+;+;+	1173	115	155.23	12.2549
TraesCS1A03G0402200	Chr1A;Chr1A;Chr1A;Chr1A;Chr1A;Chr1A;Chr1A;Chr1A	258696737;258697126;258697329;258697505;258697761;258698950;258699726;258700167	258697035;258697241;258697398;258697664;258698850;258699507;258700076;258701050	+;+;+;+;+;+;+;+	3528	219	98.2862	7.75935
TraesCS1A03G0402300	Chr1A;Chr1A;Chr1A;Chr1A	258792992;258793513;258794978;258800667	258793423;258794870;258795393;258801650	-;-;-;-	3190	84	41.6932	3.29154
TraesCS1A03G0402400	Chr1A;Chr1A	258837093;258840310	258840203;258840828	+;+	3630	69	30.0967	2.37603
TraesCS1A03G0402600	Chr1A;Chr1A;Chr1A	258856989;258857633;258857860	258857416;258857770;258858323	-;-;-	1030	20	30.7447	2.42718
TraesCS1A03G0402900	Chr1A;Chr1A	259294550;259298355	259297954;259299541	+;+	4592	127	43.7904	3.4571
TraesCS1A03G0403100	Chr1A;Chr1A;Chr1A;Chr1A;Chr1A;Chr1A;Chr1A;Chr1A;Chr1A;Chr1A;Chr1A;Chr1A;Chr1A	259442852;259443481;259444043;259445256;259445506;259445881;259446479;259446707;259446934;259447143;259447869;259448904;259449095	259443305;259443532;259444098;259445414;259445610;259445987;259446600;259446815;259447067;259447512;259447982;259448989;259449580	+;+;+;+;+;+;+;+;+;+;+;+;+	2354	290	195.06	15.3993
TraesCS1A03G0403300	Chr1A;Chr1A;Chr1A;Chr1A	259456058;259457005;259457243;259457488	259456273;259457149;259457393;259457575	-;-;-;-	600	20	52.7783	4.16667
TraesCS1A03G0403400	Chr1A	259464076	259465858	-	1783	20	17.7605	1.40213
TraesCS1A03G0403500	Chr1A;Chr1A;Chr1A	259849716;259850026;259857378	259849913;259850243;259859023	+;+;+	2062	242	185.825	14.6702
TraesCS1A03G0403900	Chr1A	259876620	259876958	+	339	0	0	0
TraesCS1A03G0404300	Chr1A;Chr1A;Chr1A;Chr1A	260046260;260049640;260049961;260050622	260046461;260049857;260050532;260051597	+;+;+;+	1968	70	56.3183	4.44614
TraesCS1A03G0404500	Chr1A;Chr1A;Chr1A;Chr1A;Chr1A	260069000;260069347;260069574;260070145;260070296	260069222;260069461;260069683;260070214;260070402	-;-;-;-;-	625	5	12.6668	1
TraesCS1A03G0404600	Chr1A;Chr1A;Chr1A;Chr1A;Chr1A	260625428;260625879;260628002;260630456;260630627	260625696;260627084;260628186;260630537;260630730	+;+;+;+;+	1846	274	235.015	18.5536
TraesCS1A03G0404800	Chr1A;Chr1A;Chr1A;Chr1A;Chr1A	260632466;260633225;260634206;260634730;260635007	260633118;260634097;260634655;260634916;260636158	+;+;+;+;+	3315	141	67.3461	5.31674
TraesCS1A03G0405100	Chr1A;Chr1A;Chr1A;Chr1A;Chr1A;Chr1A;Chr1A;Chr1A;Chr1A;Chr1A	260744683;260745249;260745544;260745741;260746018;260746209;260746675;260748699;260749372;260749684	260745164;260745425;260745642;260745941;260746125;260746584;260746894;260748931;260749595;260749832	-;-;-;-;-;-;-;-;-;-	2269	529	369.146	29.1428
TraesCS1A03G0405200	Chr1A;Chr1A;Chr1A;Chr1A;Chr1A;Chr1A;Chr1A;Chr1A;Chr1A	260757846;260758393;260758676;260758870;260759639;260759831;260760305;260767789;260768338	260758297;260758569;260758774;260759070;260759746;260760206;260760524;260768245;260768507	-;-;-;-;-;-;-;-;-	2260	231	161.838	12.7765
TraesCS1A03G0405700	Chr1A;Chr1A;Chr1A;Chr1A;Chr1A;Chr1A;Chr1A;Chr1A;Chr1A	260935615;260935615;260936089;260936992;260936992;260937181;260937181;260937646;260937646	260936225;260936067;260936225;260937063;260937063;260937289;260937289;260937985;260937985	+;+;+;+;+;+;+;+;+	1132	135	188.827	14.9072
TraesCS1A03G0405800	Chr1A;Chr1A;Chr1A;Chr1A;Chr1A;Chr1A;Chr1A;Chr1A;Chr1A;Chr1A;Chr1A;Chr1A;Chr1A;Chr1A;Chr1A;Chr1A	260938557;260939755;260940275;260941868;260942155;260942518;260943270;260945867;260946210;260946440;260948273;260950713;260950909;260951192;260951570;260952253	260939211;260940123;260940461;260942060;260942428;260942677;260943484;260945959;260946362;260946643;260948548;260950808;260951112;260951291;260951715;260952556	-;-;-;-;-;-;-;-;-;-;-;-;-;-;-;-	3629	69	30.105	2.37669
TraesCS1A03G0406000	Chr1A;Chr1A;Chr1A;Chr1A;Chr1A	260956392;260957086;260957777;260959160;260960170	260956708;260957236;260958990;260959409;260960418	-;-;-;-;-	2181	73	52.9961	4.18386
TraesCS1A03G0406600	Chr1A	261773368	261773631	-	264	3	17.9926	1.42045
TraesCS1A03G0407000	Chr1A;Chr1A;Chr1A;Chr1A;Chr1A;Chr1A;Chr1A	261874535;261874535;261874944;261875054;261875054;261877419;261877419	261874861;261874861;261874982;261875254;261875254;261877960;261877960	-;-;-;-;-;-;-	1109	101	144.2	11.3841
TraesCS1A03G0407200	Chr1A	262713249	262714787	+	1539	96	98.7665	7.79727
TraesCS1A03G0407300	Chr1A;Chr1A;Chr1A;Chr1A;Chr1A	262715691;262716290;262716457;262717831;262718253	262716157;262716332;262716554;262718147;262719184	+;+;+;+;+	1857	136	115.959	9.15455
TraesCS1A03G0407400	Chr1A	262719637	262720224	-	588	17	45.7771	3.61395
TraesCS1A03G0407600	Chr1A	262721695	262722033	+	339	18	84.0717	6.63717
TraesCS1A03G0407700	Chr1A;Chr1A;Chr1A;Chr1A;Chr1A;Chr1A;Chr1A;Chr1A;Chr1A;Chr1A;Chr1A;Chr1A;Chr1A;Chr1A;Chr1A;Chr1A;Chr1A;Chr1A;Chr1A;Chr1A;Chr1A;Chr1A;Chr1A;Chr1A;Chr1A;Chr1A;Chr1A;Chr1A;Chr1A;Chr1A;Chr1A;Chr1A;Chr1A;Chr1A;Chr1A;Chr1A;Chr1A;Chr1A;Chr1A;Chr1A;Chr1A;Chr1A;Chr1A;Chr1A;Chr1A;Chr1A;Chr1A;Chr1A;Chr1A;Chr1A;Chr1A;Chr1A;Chr1A;Chr1A;Chr1A;Chr1A;Chr1A;Chr1A;Chr1A;Chr1A;Chr1A;Chr1A;Chr1A;Chr1A;Chr1A;Chr1A;Chr…	263017112;263017112;263017112;263017112;263017112;263017465;263017465;263017465;263017465;263017465;263017690;263017958;263017958;263017958;263017958;263017958;263018250;263018250;263018250;263018250;263018250;263018937;263018937;263018937;263018937;263018937;263019469;263019469;263019469;263019469;263019469;263019601;263019601;263019601;263019601;263019601;263019786;263019786;263019786;263019786…	263017240;263017240;263017240;263017240;263017240;263017870;263017599;263017870;263017870;263017870;263017870;263018080;263018080;263018080;263018080;263018080;263018391;263018391;263018391;263018391;263018391;263019142;263019142;263019142;263019142;263019142;263019527;263019527;263019527;263019527;263019527;263019695;263019695;263019695;263019695;263019695;263019888;263019888;263019888;263019888…	+;+;+;+;+;+;+;+;+;+;+;+;+;+;+;+;+;+;+;+;+;+;+;+;+;+;+;+;+;+;+;+;+;+;+;+;+;+;+;+;+;+;+;+;+;+;+;+;+;+;+;+;+;+;+;+;+;+;+;+;+;+;+;+;+;+;+;+;+	2562	43	26.5746	2.09797
TraesCS1A03G0407800	Chr1A;Chr1A	263132839;263134971	263133659;263136212	+;+	2063	122	93.6349	7.39215
TraesCS1A03G0408100	Chr1A;Chr1A;Chr1A;Chr1A;Chr1A;Chr1A;Chr1A;Chr1A;Chr1A;Chr1A;Chr1A;Chr1A;Chr1A;Chr1A;Chr1A;Chr1A;Chr1A;Chr1A;Chr1A;Chr1A;Chr1A;Chr1A;Chr1A;Chr1A;Chr1A;Chr1A;Chr1A;Chr1A;Chr1A;Chr1A;Chr1A;Chr1A;Chr1A;Chr1A;Chr1A;Chr1A;Chr1A;Chr1A;Chr1A;Chr1A;Chr1A;Chr1A;Chr1A;Chr1A;Chr1A;Chr1A	263698618;263699785;263699785;263700034;263700587;263700587;263700587;263702449;263702449;263702449;263703433;263703433;263703433;263703708;263703708;263703708;263704109;263704109;263704109;263704452;263704452;263704452;263704696;263704696;263704696;263704823;263704823;263704823;263705449;263705449;263706763;263706763;263707114;263707114;263707797;263707797;263708277;263708277;263708476;263708476…	263698804;263700305;263700305;263700305;263701853;263701853;263701853;263702510;263702528;263702510;263703505;263703505;263703505;263703778;263703778;263703778;263704293;263704293;263704293;263704593;263704588;263704593;263704734;263704734;263704734;263704878;263704835;263704878;263705502;263705502;263706866;263706866;263707214;263707214;263707870;263707870;263708376;263708376;263708552;263708552…	-;-;-;-;-;-;-;-;-;-;-;-;-;-;-;-;-;-;-;-;-;-;-;-;-;-;-;-;-;-;-;-;-;-;-;-;-;-;-;-;-;-;-;-;-;-	3859	493	202.278	15.9692
TraesCS1A03G0408500	Chr1A;Chr1A	263890733;263896388	263896312;263896682	+;+	5875	507	136.64	10.7872
TraesCS1A03G0408700	Chr1A	264171359	264172291	+	933	68	115.4	9.1104
TraesCS1A03G0409400	Chr1A;Chr1A;Chr1A;Chr1A;Chr1A;Chr1A;Chr1A;Chr1A;Chr1A;Chr1A;Chr1A;Chr1A;Chr1A;Chr1A;Chr1A;Chr1A;Chr1A;Chr1A;Chr1A;Chr1A;Chr1A;Chr1A;Chr1A;Chr1A;Chr1A;Chr1A;Chr1A;Chr1A;Chr1A;Chr1A;Chr1A;Chr1A;Chr1A;Chr1A;Chr1A;Chr1A;Chr1A;Chr1A;Chr1A;Chr1A;Chr1A;Chr1A;Chr1A;Chr1A;Chr1A;Chr1A;Chr1A;Chr1A;Chr1A;Chr1A;Chr1A;Chr1A;Chr1A;Chr1A;Chr1A;Chr1A;Chr1A;Chr1A;Chr1A;Chr1A;Chr1A;Chr1A;Chr1A;Chr1A;Chr1A;Chr1A;Chr…	264698121;264698121;264699356;264699356;264699819;264699819;264701120;264701120;264702176;264702176;264702346;264702346;264702550;264702550;264702826;264702826;264703780;264703780;264706278;264706278;264706865;264706865;264707073;264707073;264708061;264708061;264709898;264709898;264710083;264710083;264710459;264710459;264710670;264710670;264710865;264710865;264711040;264711040;264711292;264711292…	264698583;264698583;264699733;264699733;264699972;264699972;264701291;264701291;264702249;264702249;264702442;264702442;264702662;264702662;264702941;264702941;264703837;264703837;264706430;264706430;264706963;264706963;264707207;264707207;264708129;264708129;264709986;264709986;264710245;264710245;264710593;264710593;264710775;264710775;264710959;264710959;264711152;264711152;264711502;264711502…	+;+;+;+;+;+;+;+;+;+;+;+;+;+;+;+;+;+;+;+;+;+;+;+;+;+;+;+;+;+;+;+;+;+;+;+;+;+;+;+;+;+;+;+;+;+;+;+;+;+;+;+;+;+;+;+;+;+;+;+;+;+;+;+;+;+;+;+;+;+;+;+;+;+	5506	444	127.68	10.0799
TraesCS1A03G0409800	Chr1A;Chr1A;Chr1A;Chr1A	264823306;264823823;264824059;264824339	264823492;264823984;264824248;264824835	+;+;+;+	1036	6	9.16998	0.723938
TraesCS1A03G0410000	Chr1A;Chr1A	265837220;265837490	265837293;265837610	+;+	195	0	0	0
TraesCS1A03G0410200	Chr1A;Chr1A;Chr1A	266090673;266091497;266094711	266091407;266091658;266094866	-;-;-	1053	195	293.213	23.1481
TraesCS1A03G0410700	Chr1A;Chr1A;Chr1A;Chr1A	266892644;266894156;266894335;266901079	266893121;266894250;266898539;266901935	+;+;+;+	5635	213	59.8498	4.72493
TraesCS1A03G0410800	Chr1A;Chr1A;Chr1A	266905029;266912675;266913448	266907003;266912947;266913744	-;-;-	2545	23	14.3093	1.12967
TraesCS1A03G0411300	Chr1A;Chr1A;Chr1A;Chr1A;Chr1A;Chr1A;Chr1A;Chr1A;Chr1A;Chr1A;Chr1A	267512018;267512175;267512227;267513263;267516057;267516057;267516057;267516742;267516742;267516742;267517322	267514144;267514156;267513148;267514144;267516329;267516329;267516329;267517081;267517246;267517081;267517322	-;-;-;-;-;-;-;-;-;-;-	2918	178	96.5854	7.62509
TraesCS1A03G0411700	Chr1A	268744091	268744846	+	756	0	0	0
TraesCS1A03G0412000	Chr1A;Chr1A;Chr1A;Chr1A	268998450;268998758;269001522;269001958	268998677;268999284;269001803;269002415	+;+;+;+	1495	85	90.0232	7.10702
TraesCS1A03G0412100	Chr1A;Chr1A;Chr1A;Chr1A;Chr1A;Chr1A;Chr1A;Chr1A;Chr1A;Chr1A;Chr1A;Chr1A;Chr1A	269003208;269003850;269004112;269004284;269004634;269005005;269005167;269005357;269005620;269005821;269005979;269011779;269011907	269003481;269004024;269004195;269004525;269004859;269005084;269005251;269005488;269005733;269005868;269006063;269011832;269012253	+;+;+;+;+;+;+;+;+;+;+;+;+	1946	267	217.243	17.1506
TraesCS1A03G0412200	Chr1A	269025849	269028155	-	2307	11	7.54957	0.596012
TraesCS1A03G0412400	Chr1A;Chr1A;Chr1A;Chr1A;Chr1A;Chr1A;Chr1A;Chr1A;Chr1A;Chr1A;Chr1A	269033882;269034788;269034933;269035073;269035325;269035602;269035757;269035948;269036247;269036926;269037202	269034182;269034843;269034968;269035153;269035396;269035673;269035861;269035998;269036281;269036970;269037376	-;-;-;-;-;-;-;-;-;-;-	1029	24	36.9294	2.91545
TraesCS1A03G0412800	Chr1A;Chr1A;Chr1A	269204247;269204528;269208422	269204364;269204615;269208485	-;-;-	270	10	58.6426	4.62963
TraesCS1A03G0412900	Chr1A;Chr1A;Chr1A	269210503;269211382;269211634	269211073;269211510;269212607	-;-;-	1674	2	1.8917	0.149343
TraesCS1A03G0413200	Chr1A;Chr1A;Chr1A;Chr1A;Chr1A;Chr1A;Chr1A;Chr1A;Chr1A;Chr1A;Chr1A;Chr1A;Chr1A	269649600;269653150;269653530;269653715;269654617;269654850;269655874;269656278;269656528;269656988;269657299;269657503;269658723	269649891;269653398;269653632;269653814;269654722;269654940;269656015;269656425;269656637;269657144;269657424;269657648;269659625	+;+;+;+;+;+;+;+;+;+;+;+;+	2673	137	81.1519	6.40666
TraesCS1A03G0413300	Chr1A;Chr1A	269736839;269737304	269736917;269737440	+;+	216	0	0	0
TraesCS1A03G0413400	Chr1A	269974611	269976410	-	1800	145	127.548	10.0694
TraesCS1A03G0413600	Chr1A;Chr1A;Chr1A;Chr1A;Chr1A;Chr1A;Chr1A;Chr1A;Chr1A;Chr1A;Chr1A;Chr1A;Chr1A;Chr1A;Chr1A;Chr1A;Chr1A	270236887;270237080;270237583;270237738;270238660;270238897;270239135;270239262;270239517;270239853;270240687;270241054;270241789;270242404;270242702;270243507;270243767	270236901;270237167;270237687;270237838;270238732;270239025;270239149;270239353;270239638;270239891;270240878;270241087;270241942;270242537;270242900;270243607;270243871	+;+;+;+;+;+;+;+;+;+;+;+;+;+;+;+;+	1698	34	31.7043	2.50294
TraesCS1A03G0413800	Chr1A;Chr1A;Chr1A;Chr1A;Chr1A;Chr1A;Chr1A;Chr1A;Chr1A;Chr1A;Chr1A;Chr1A;Chr1A;Chr1A;Chr1A;Chr1A;Chr1A;Chr1A;Chr1A;Chr1A;Chr1A;Chr1A;Chr1A;Chr1A;Chr1A;Chr1A;Chr1A;Chr1A;Chr1A;Chr1A;Chr1A;Chr1A;Chr1A;Chr1A;Chr1A;Chr1A;Chr1A;Chr1A;Chr1A;Chr1A;Chr1A;Chr1A;Chr1A;Chr1A;Chr1A;Chr1A;Chr1A;Chr1A;Chr1A;Chr1A;Chr1A;Chr1A;Chr1A;Chr1A;Chr1A;Chr1A;Chr1A;Chr1A;Chr1A;Chr1A;Chr1A;Chr1A;Chr1A;Chr1A;Chr1A;Chr1A;Chr…	270766401;270766401;270766401;270766401;270767388;270767388;270767388;270767388;270768624;270768624;270768624;270768624;270768827;270768827;270768827;270768827;270769406;270769406;270769406;270769406;270770071;270770071;270770071;270770071;270770233;270770233;270770233;270770233;270770430;270770430;270770430;270770430;270770732;270770732;270770732;270770732;270771068;270771068;270771068;270771068…	270766672;270766672;270766672;270766672;270767475;270767475;270767475;270767475;270768732;270768732;270768732;270768732;270768925;270768925;270768925;270768925;270769448;270769448;270769448;270769448;270770142;270770142;270770142;270770142;270770328;270770328;270770328;270770328;270770663;270770663;270770663;270770663;270770915;270770915;270770915;270770915;270771179;270771179;270771179;270771179…	+;+;+;+;+;+;+;+;+;+;+;+;+;+;+;+;+;+;+;+;+;+;+;+;+;+;+;+;+;+;+;+;+;+;+;+;+;+;+;+;+;+;+;+;+;+;+;+;+;+;+;+;+;+;+;+;+;+;+;+;+;+;+;+;+;+;+;+;+;+;+;+;+;+;+;+;+;+;+;+;+;+;+;+;+;+;+;+;+;+;+;+;+;+;+;+;+;+;+;+;+;+;+;+;+;+;+;+	4266	439	162.937	12.8633
TraesCS1A03G0413900	Chr1A;Chr1A;Chr1A;Chr1A;Chr1A;Chr1A;Chr1A;Chr1A;Chr1A;Chr1A;Chr1A;Chr1A;Chr1A;Chr1A	270783800;270784351;270784522;270784813;270785302;270785302;270785623;270785623;270786846;270786846;270787043;270787043;270788013;270788013	270784261;270784716;270784977;270784977;270785484;270785484;270786217;270786217;270786958;270786958;270787263;270787263;270788796;270788796	+;+;+;+;+;+;+;+;+;+;+;+;+;+	2985	240	127.305	10.0503
TraesCS1A03G0414600	Chr1A;Chr1A;Chr1A;Chr1A;Chr1A;Chr1A;Chr1A;Chr1A;Chr1A;Chr1A;Chr1A;Chr1A;Chr1A;Chr1A;Chr1A;Chr1A;Chr1A;Chr1A;Chr1A	271411778;271411778;271412003;271412006;271412313;271412313;271414473;271414473;271415912;271415912;271416068;271416068;271417912;271417912;271418480;271418480;271419110;271419110;271419566	271411895;271411895;271412214;271412214;271412393;271412393;271414580;271414580;271415998;271415998;271416163;271416163;271417992;271417992;271418557;271418557;271419395;271419503;271419723	+;+;+;+;+;+;+;+;+;+;+;+;+;+;+;+;+;+;+	1413	149	166.963	13.1812
TraesCS1A03G0414700	Chr1A	271423916	271426672	-	2757	142	81.5509	6.43816
TraesCS1A03G0414800	Chr1A;Chr1A;Chr1A;Chr1A;Chr1A;Chr1A;Chr1A;Chr1A;Chr1A;Chr1A;Chr1A;Chr1A;Chr1A;Chr1A;Chr1A;Chr1A;Chr1A;Chr1A;Chr1A;Chr1A;Chr1A;Chr1A;Chr1A;Chr1A;Chr1A;Chr1A;Chr1A;Chr1A;Chr1A;Chr1A;Chr1A;Chr1A;Chr1A;Chr1A;Chr1A;Chr1A;Chr1A;Chr1A;Chr1A;Chr1A;Chr1A;Chr1A;Chr1A;Chr1A;Chr1A;Chr1A;Chr1A;Chr1A;Chr1A;Chr1A;Chr1A;Chr1A;Chr1A;Chr1A	271834466;271834466;271835728;271835728;271836035;271836035;271837681;271837681;271837807;271837807;271838750;271838750;271839664;271839664;271839860;271839860;271841592;271841592;271842215;271842215;271842404;271842410;271842590;271842590;271842846;271842846;271843024;271843024;271843645;271843645;271843916;271843916;271844225;271844225;271845427;271845427;271845638;271845638;271845787;271845787…	271834904;271834904;271835805;271835805;271836097;271836097;271837728;271837728;271837953;271837953;271838881;271838881;271839704;271839704;271839951;271839951;271841719;271841719;271842290;271842290;271842524;271842524;271842689;271842689;271842927;271842927;271843106;271843106;271843761;271843761;271843967;271843967;271844380;271844380;271845550;271845550;271845719;271845719;271845875;271845875…	+;+;+;+;+;+;+;+;+;+;+;+;+;+;+;+;+;+;+;+;+;+;+;+;+;+;+;+;+;+;+;+;+;+;+;+;+;+;+;+;+;+;+;+;+;+;+;+;+;+;+;+;+;+	3620	303	132.529	10.4627
TraesCS1A03G0414900	Chr1A;Chr1A;Chr1A	272540713;272542259;272542672	272540970;272542323;272542804	-;-;-	456	17	59.0284	4.66009
TraesCS1A03G0415500	Chr1A;Chr1A	273439013;273441089	273439637;273441189	-;-	726	3	6.54277	0.516529
TraesCS1A03G0415700	Chr1A;Chr1A;Chr1A;Chr1A;Chr1A;Chr1A;Chr1A;Chr1A;Chr1A;Chr1A;Chr1A;Chr1A;Chr1A;Chr1A;Chr1A;Chr1A;Chr1A;Chr1A;Chr1A;Chr1A;Chr1A	273700345;273700539;273700668;273701337;273701337;273701532;273701532;273702213;273702213;273704100;273704100;273705000;273705000;273708374;273708374;273708535;273708535;273708732;273708732;273709023;273709023	273700589;273700838;273700838;273701408;273701408;273701627;273701627;273702338;273702338;273704157;273704157;273705055;273705055;273708451;273708415;273708639;273708639;273708846;273708846;273709282;273709282	-;-;-;-;-;-;-;-;-;-;-;-;-;-;-;-;-;-;-;-;-	1460	146	158.335	12.5
TraesCS1A03G0416600	Chr1A;Chr1A;Chr1A;Chr1A;Chr1A;Chr1A;Chr1A	274422765;274423193;274423455;274424302;274424670;274424887;274425144	274422795;274423351;274423630;274424579;274424805;274424998;274425238	+;+;+;+;+;+;+	987	89	142.774	11.2715
TraesCS1A03G0416900	Chr1A;Chr1A;Chr1A	274794592;274795989;274796210	274795120;274796118;274796342	-;-;-	792	60	119.951	9.4697
TraesCS1A03G0417100	Chr1A;Chr1A;Chr1A	275414446;275414649;275414954	275414627;275414911;275415240	+;+;+	732	78	168.718	13.3197
TraesCS1A03G0417200	Chr1A	275915532	275917373	-	1842	150	128.937	10.1792
TraesCS1A03G0417400	Chr1A;Chr1A	276586038;276586737	276586587;276586802	+;+	616	0	0	0
TraesCS1A03G0417600	Chr1A	277563893	277564186	+	294	0	0	0
TraesCS1A03G0418700	Chr1A;Chr1A	278052373;278052568	278052487;278052929	-;-	477	0	0	0
TraesCS1A03G0418900	Chr1A;Chr1A	278117394;278119067	278117592;278119470	+;+	603	53	139.167	10.9867
TraesCS1A03G0419000	Chr1A;Chr1A	278361871;278362792	278362409;278364830	+;+	2578	178	109.324	8.63072
TraesCS1A03G0419300	Chr1A;Chr1A;Chr1A;Chr1A;Chr1A;Chr1A;Chr1A	278594818;278595519;278595739;278597014;278597521;278597685;278597926	278595090;278595616;278595769;278597113;278597591;278597828;278598438	+;+;+;+;+;+;+	1230	219	281.914	22.2561
TraesCS1A03G0419400	Chr1A;Chr1A;Chr1A;Chr1A;Chr1A	278655468;278655798;278655911;278656595;278656901	278655554;278655828;278656018;278656702;278656953	-;-;-;-;-	387	15	61.3702	4.84496
TraesCS1A03G0419500	Chr1A;Chr1A;Chr1A;Chr1A	278759835;278762642;278763766;278763980	278760045;278762729;278763896;278764373	+;+;+;+	824	26	49.9601	3.94417
TraesCS1A03G0419600	Chr1A;Chr1A;Chr1A;Chr1A;Chr1A;Chr1A;Chr1A;Chr1A	278866096;278868345;278868645;278868920;278869082;278869339;278869592;278869948	278866323;278868503;278868829;278868987;278869214;278869500;278869867;278870367	+;+;+;+;+;+;+;+	1631	225	218.427	17.244
TraesCS1A03G0420300	Chr1A;Chr1A;Chr1A;Chr1A;Chr1A;Chr1A;Chr1A;Chr1A;Chr1A;Chr1A;Chr1A;Chr1A;Chr1A;Chr1A;Chr1A;Chr1A;Chr1A;Chr1A;Chr1A;Chr1A;Chr1A;Chr1A;Chr1A;Chr1A;Chr1A;Chr1A;Chr1A;Chr1A;Chr1A;Chr1A;Chr1A;Chr1A;Chr1A;Chr1A;Chr1A;Chr1A;Chr1A;Chr1A;Chr1A;Chr1A	279418550;279420516;279420677;279420836;279420989;279421715;279421942;279422738;279425529;279425529;279425649;279425649;279425961;279425961;279426139;279426139;279426281;279426281;279426437;279426437;279426672;279426672;279427740;279427740;279427887;279427887;279428248;279428248;279428430;279428430;279428573;279428573;279428802;279428802;279429472;279429472;279429682;279429682;279431444;279431444	279418774;279420590;279420730;279420901;279421047;279421749;279422031;279422924;279425575;279425575;279425749;279425749;279426056;279426056;279426203;279426203;279426352;279426352;279426583;279426583;279426988;279426988;279427803;279427803;279428062;279428062;279428349;279428349;279428480;279428480;279428716;279428716;279428897;279428897;279429573;279429573;279429807;279429807;279431663;279431663	+;+;+;+;+;+;+;+;+;+;+;+;+;+;+;+;+;+;+;+;+;+;+;+;+;+;+;+;+;+;+;+;+;+;+;+;+;+;+;+	2717	178	103.731	8.18918
TraesCS1A03G0420500	Chr1A;Chr1A;Chr1A	279928920;279931634;279932645	279930002;279932520;279932741	+;+;+	2067	116	88.8576	7.015
TraesCS1A03G0422500	Chr1A	280294439	280294816	+	378	1	4.18876	0.330688
TraesCS1A03G0422600	Chr1A	280294817	280295311	+	495	1	3.19869	0.252525
TraesCS1A03G0423100	Chr1A	280307807	280308271	+	465	0	0	0
TraesCS1A03G0423200	Chr1A	280308885	280309076	+	192	0	0	0
TraesCS1A03G0423700	Chr1A	280313701	280314269	+	569	0	0	0
TraesCS1A03G0423800	Chr1A;Chr1A	280314477;280318708	280315253;280319698	+;+	1768	2	1.79112	0.141403
TraesCS1A03G0424000	Chr1A	280319990	280320262	-	273	1	5.79982	0.457875
TraesCS1A03G0424100	Chr1A;Chr1A	280325094;280325501	280325495;280325548	+;+	450	0	0	0
TraesCS1A03G0425300	Chr1A;Chr1A;Chr1A;Chr1A;Chr1A;Chr1A;Chr1A;Chr1A;Chr1A;Chr1A;Chr1A;Chr1A;Chr1A;Chr1A;Chr1A;Chr1A;Chr1A;Chr1A;Chr1A	281520331;281521271;281521831;281522092;281522266;281522452;281522986;281523210;281523385;281523630;281524536;281524730;281525240;281525841;281526091;281528921;281529472;281529747;281530210	281520786;281521594;281521990;281522174;281522356;281522547;281523099;281523293;281523540;281523704;281524642;281524910;281525428;281525915;281526225;281529240;281529577;281529896;281530812	+;+;+;+;+;+;+;+;+;+;+;+;+;+;+;+;+;+;+	3505	323	145.912	11.5193
TraesCS1A03G0425600	Chr1A;Chr1A;Chr1A	281610748;281612567;281616237	281612470;281612813;281616867	+;+;+	2601	217	132.098	10.4287
TraesCS1A03G0425900	Chr1A;Chr1A;Chr1A;Chr1A;Chr1A;Chr1A;Chr1A;Chr1A;Chr1A	281688920;281688920;281689018;281689748;281689748;281690859;281690859;281693946;281693946	281690472;281689684;281689669;281690413;281690472;281691078;281691078;281694383;281694383	-;-;-;-;-;-;-;-;-	2211	94	67.3156	5.31434
TraesCS1A03G0426100	Chr1A;Chr1A;Chr1A;Chr1A;Chr1A	282059047;282059361;282059637;282060195;282060406	282059090;282059507;282059765;282060263;282060713	-;-;-;-;-	697	47	106.768	8.42898
TraesCS1A03G0426600	Chr1A	282384198	282385828	-	1631	8	7.76628	0.613121
TraesCS1A03G0427000	Chr1A	283146181	283146432	-	252	3	18.8494	1.4881
TraesCS1A03G0427500	Chr1A	283427517	283428246	+	730	16	34.7036	2.73973
TraesCS1A03G0427800	Chr1A;Chr1A;Chr1A	283434166;283436498;283436770	283434557;283436626;283436918	-;-;-	670	29	68.5331	5.41045
TraesCS1A03G0427900	Chr1A;Chr1A;Chr1A;Chr1A;Chr1A;Chr1A;Chr1A;Chr1A;Chr1A;Chr1A;Chr1A	283664384;283664384;283666356;283666356;283666640;283666941;283666941;283667056;283667056;283671335;283671335	283664875;283664875;283666470;283666470;283666702;283666983;283666983;283667190;283667190;283671998;283671998	-;-;-;-;-;-;-;-;-;-;-	1512	77	80.6336	6.36574
TraesCS1A03G0428100	Chr1A;Chr1A;Chr1A;Chr1A;Chr1A;Chr1A;Chr1A	284328647;284330204;284330906;284332239;284332593;284333924;284334249	284329166;284330367;284331111;284332493;284332679;284334096;284334686	+;+;+;+;+;+;+	1843	182	156.359	12.344
TraesCS1A03G0428200	Chr1A;Chr1A;Chr1A;Chr1A;Chr1A;Chr1A;Chr1A;Chr1A;Chr1A;Chr1A;Chr1A	284335994;284335994;284336097;284336224;284336532;284336532;284336532;284336831;284337535;284337535;284337535	284336428;284336428;284336151;284336428;284337040;284336776;284337040;284337040;284337964;284337964;284337964	+;+;+;+;+;+;+;+;+;+;+	1374	80	92.1892	7.27802
TraesCS1A03G0428400	Chr1A;Chr1A;Chr1A;Chr1A;Chr1A;Chr1A;Chr1A;Chr1A;Chr1A;Chr1A;Chr1A;Chr1A;Chr1A;Chr1A;Chr1A;Chr1A;Chr1A;Chr1A	284477032;284477715;284478549;284478805;284479028;284479300;284479687;284479840;284480547;284480805;284481776;284482084;284482554;284482756;284483042;284483566;284483733;284484016	284477543;284477954;284478722;284478936;284479228;284479440;284479737;284479995;284480718;284481055;284482009;284482191;284482655;284482956;284483155;284483616;284483830;284484346	-;-;-;-;-;-;-;-;-;-;-;-;-;-;-;-;-;-	3269	175	84.7618	6.69165
TraesCS1A03G0428600	Chr1A;Chr1A;Chr1A;Chr1A;Chr1A;Chr1A;Chr1A;Chr1A;Chr1A;Chr1A;Chr1A;Chr1A;Chr1A;Chr1A;Chr1A;Chr1A;Chr1A;Chr1A;Chr1A;Chr1A;Chr1A;Chr1A;Chr1A;Chr1A	285614630;285615756;285615973;285616052;285617253;285617260;285620774;285620774;285624174;285624174;285624870;285624870;285625601;285625601;285625966;285625966;285626194;285626194;285626453;285626453;285630476;285630476;285630768;285630768	285615066;285615881;285616092;285616092;285617535;285617535;285620946;285620946;285624449;285624449;285625021;285625021;285625791;285625791;285626074;285626074;285626348;285626348;285626545;285626545;285630556;285630556;285631238;285631238	+;+;+;+;+;+;+;+;+;+;+;+;+;+;+;+;+;+;+;+;+;+;+;+	2667	290	172.168	13.5921
TraesCS1A03G0428800	Chr1A;Chr1A;Chr1A;Chr1A;Chr1A;Chr1A;Chr1A;Chr1A;Chr1A;Chr1A;Chr1A;Chr1A;Chr1A;Chr1A;Chr1A;Chr1A;Chr1A;Chr1A;Chr1A;Chr1A;Chr1A	285912870;285913408;285914421;285915026;285915113;285915225;285915225;285915435;285915435;285917355;285917355;285917618;285917618;285918017;285918068;285918289;285918289;285918776;285918776;285920172;285920172	285913290;285913509;285914501;285915135;285915135;285915360;285915360;285915533;285915533;285917460;285917460;285917937;285917937;285918199;285918199;285918486;285918486;285919090;285919090;285920706;285920706	+;+;+;+;+;+;+;+;+;+;+;+;+;+;+;+;+;+;+;+;+	2606	211	128.199	10.1209
TraesCS1A03G0428900	Chr1A;Chr1A;Chr1A;Chr1A	286087798;286087961;286088467;286088816	286087883;286088366;286088736;286089373	+;+;+;+	1320	25	29.9877	2.36742
TraesCS1A03G0429000	Chr1A	286104063	286104494	-	432	21	76.9684	6.07639
TraesCS1A03G0429400	Chr1A;Chr1A;Chr1A;Chr1A	286678122;286678405;286679309;286680653	286678275;286679217;286679364;286681744	-;-;-;-	2115	91	68.1252	5.37825
TraesCS1A03G0429500	Chr1A;Chr1A;Chr1A;Chr1A;Chr1A;Chr1A;Chr1A;Chr1A;Chr1A;Chr1A;Chr1A	286688162;286688245;286688393;286688702;286688702;286688966;286688966;286689103;286689103;286689514;286689514	286688571;286688280;286688571;286688740;286688740;286689022;286689022;286689251;286689251;286689581;286689587	-;-;-;-;-;-;-;-;-;-;-	729	107	232.398	18.3471
TraesCS1A03G0429600	Chr1A;Chr1A;Chr1A	287128629;287130193;287131154	287129566;287131002;287131315	-;-;-	1910	80	66.3183	5.2356
TraesCS1A03G0429700	Chr1A;Chr1A;Chr1A;Chr1A;Chr1A;Chr1A;Chr1A;Chr1A;Chr1A;Chr1A;Chr1A;Chr1A;Chr1A;Chr1A;Chr1A	287784092;287784092;287785583;287785583;287787217;287787217;287787517;287787517;287787931;287787931;287788238;287788238;287788824;287788824;287789842	287784848;287784848;287785708;287785708;287787344;287787344;287787730;287787730;287788162;287788162;287788388;287788388;287789131;287789135;287789923	+;+;+;+;+;+;+;+;+;+;+;+;+;+;+	2002	105	83.0428	6.55594
TraesCS1A03G0429800	Chr1A;Chr1A;Chr1A;Chr1A;Chr1A	287808929;287809809;287810032;287810590;287812610	287809671;287809936;287810292;287810852;287813271	+;+;+;+;+	2057	172	132.395	10.4521
TraesCS1A03G0430900	Chr1A	288715361	288716195	+	835	31	58.7831	4.64072
TraesCS1A03G0431000	Chr1A;Chr1A	288717796;288717982	288717866;288718180	+;+	270	0	0	0
TraesCS1A03G0431700	Chr1A	288838663	288838908	+	246	1	6.43638	0.50813
TraesCS1A03G0432300	Chr1A	289109833	289111710	-	1878	42	35.4104	2.79553
TraesCS1A03G0432500	Chr1A;Chr1A	289336215;289337405	289336691;289338340	-;-	1413	139	155.758	12.2965
TraesCS1A03G0432600	Chr1A;Chr1A;Chr1A;Chr1A;Chr1A;Chr1A;Chr1A;Chr1A;Chr1A;Chr1A;Chr1A;Chr1A;Chr1A;Chr1A;Chr1A;Chr1A;Chr1A;Chr1A;Chr1A	289474860;289474860;289475419;289475419;289476039;289476039;289476254;289476254;289476578;289476578;289476810;289476810;289477090;289477090;289477288;289477288;289477502;289477505;289477710	289475213;289475213;289475651;289475651;289476164;289476164;289476408;289476408;289476692;289476692;289476906;289476906;289477184;289477184;289477373;289477373;289477649;289477635;289478002	-;-;-;-;-;-;-;-;-;-;-;-;-;-;-;-;-;-;-	1702	195	181.406	14.3214
TraesCS1A03G0432700	Chr1A;Chr1A	289479957;289481050	289480223;289482276	+;+	1494	110	116.579	9.20348
TraesCS1A03G0432800	Chr1A	289482399	289483873	-	1475	76	81.5828	6.44068
TraesCS1A03G0432900	Chr1A;Chr1A;Chr1A;Chr1A;Chr1A;Chr1A;Chr1A;Chr1A;Chr1A;Chr1A;Chr1A;Chr1A;Chr1A;Chr1A;Chr1A;Chr1A;Chr1A;Chr1A;Chr1A;Chr1A;Chr1A;Chr1A;Chr1A;Chr1A;Chr1A;Chr1A;Chr1A;Chr1A;Chr1A;Chr1A;Chr1A;Chr1A	289484814;289484814;289485762;289485762;289486188;289486188;289486416;289486416;289488508;289488508;289488712;289488712;289488948;289488948;289490484;289490484;289490872;289490872;289491458;289491458;289492442;289492442;289492590;289492590;289492819;289492819;289493488;289493488;289493797;289493820;289494915;289494915	289485383;289485383;289485884;289485884;289486334;289486334;289486559;289486559;289488619;289488619;289488818;289488818;289489088;289489088;289490567;289490567;289491339;289491339;289491536;289491536;289492479;289492479;289492729;289492729;289493368;289493368;289493682;289493682;289493943;289493943;289495444;289495444	-;-;-;-;-;-;-;-;-;-;-;-;-;-;-;-;-;-;-;-;-;-;-;-;-;-;-;-;-;-;-;-	3575	299	132.426	10.4545
TraesCS1A03G0433600	Chr1A;Chr1A;Chr1A;Chr1A;Chr1A;Chr1A;Chr1A;Chr1A	290304726;290308368;290309757;290310334;290312522;290313075;290313578;290314505	290305692;290308509;290309845;290312017;290312929;290313127;290313997;290314822	-;-;-;-;-;-;-;-	4081	248	96.2193	7.59618
TraesCS1A03G0434100	Chr1A;Chr1A;Chr1A;Chr1A;Chr1A;Chr1A;Chr1A;Chr1A;Chr1A;Chr1A;Chr1A;Chr1A;Chr1A;Chr1A;Chr1A;Chr1A;Chr1A;Chr1A;Chr1A;Chr1A;Chr1A;Chr1A;Chr1A;Chr1A;Chr1A;Chr1A;Chr1A;Chr1A;Chr1A;Chr1A;Chr1A;Chr1A;Chr1A;Chr1A;Chr1A;Chr1A;Chr1A;Chr1A;Chr1A;Chr1A;Chr1A;Chr1A;Chr1A;Chr1A;Chr1A;Chr1A;Chr1A;Chr1A;Chr1A;Chr1A;Chr1A;Chr1A;Chr1A;Chr1A;Chr1A;Chr1A;Chr1A;Chr1A;Chr1A	290655691;290655691;290655764;290655764;290657596;290657596;290657596;290657596;290658593;290658593;290658593;290658593;290659215;290659254;290659254;290659254;290659254;290660024;290660024;290660024;290660024;290660024;290660709;290660709;290660709;290660709;290660709;290661304;290661920;290661920;290661920;290661923;290661923;290662129;290662129;290662129;290662129;290662129;290662952;290662952…	290656404;290656404;290656404;290656404;290657712;290657712;290657712;290657712;290658658;290658658;290658658;290658658;290659360;290659360;290659360;290659360;290659360;290660102;290660102;290660102;290660102;290660102;290661419;290661132;290661419;290661419;290661419;290661419;290662031;290662031;290662031;290662031;290662031;290662295;290662295;290662295;290662295;290662295;290663026;290663026…	+;+;+;+;+;+;+;+;+;+;+;+;+;+;+;+;+;+;+;+;+;+;+;+;+;+;+;+;+;+;+;+;+;+;+;+;+;+;+;+;+;+;+;+;+;+;+;+;+;+;+;+;+;+;+;+;+;+;+	3871	330	134.979	10.6562
TraesCS1A03G0434800	Chr1A;Chr1A;Chr1A	291122557;291123337;291124529	291123153;291123473;291125662	+;+;+	1868	92	77.9808	6.15632
TraesCS1A03G0434900	Chr1A;Chr1A;Chr1A;Chr1A;Chr1A;Chr1A;Chr1A;Chr1A;Chr1A;Chr1A;Chr1A;Chr1A;Chr1A;Chr1A;Chr1A;Chr1A;Chr1A;Chr1A;Chr1A;Chr1A;Chr1A;Chr1A;Chr1A;Chr1A;Chr1A;Chr1A	291127045;291127269;291127573;291128264;291128556;291129128;291129277;291129562;291131399;291132178;291132377;291132644;291133172;291133665;291134427;291134783;291135382;291135601;291135893;291136566;291137165;291137602;291138128;291138301;291138540;291138791	291127181;291127452;291127686;291128398;291128625;291129192;291129408;291129714;291131534;291132283;291132569;291132804;291133393;291133930;291134701;291135285;291135479;291135809;291136102;291137042;291137446;291137928;291138214;291138376;291138651;291139346	+;+;+;+;+;+;+;+;+;+;+;+;+;+;+;+;+;+;+;+;+;+;+;+;+;+	5286	434	129.999	10.263
TraesCS1A03G0435000	Chr1A;Chr1A	291139266;291144024	291140052;291144669	-;-	1433	1	1.10492	0.0872296
TraesCS1A03G0435100	Chr1A	291423837	291426607	-	2771	0	0	0
TraesCS1A03G0435600	Chr1A;Chr1A;Chr1A;Chr1A;Chr1A;Chr1A;Chr1A;Chr1A;Chr1A;Chr1A;Chr1A;Chr1A;Chr1A;Chr1A	291912713;291912713;291913303;291913303;291914055;291914055;291914530;291914530;291915111;291915114;291916130;291916130;291916407;291916407	291912812;291912812;291913351;291913351;291914229;291914229;291914696;291914696;291915429;291915429;291916296;291916296;291916795;291916795	+;+;+;+;+;+;+;+;+;+;+;+;+;+	1366	137	158.799	12.5366
TraesCS1A03G0435700	Chr1A;Chr1A;Chr1A;Chr1A;Chr1A;Chr1A;Chr1A	291987575;291987916;291988070;291988289;291988826;291989592;291990329	291987806;291987946;291988088;291988389;291988924;291989767;291990610	+;+;+;+;+;+;+	940	36	60.6389	4.78723
TraesCS1A03G0435900	Chr1A;Chr1A	291990715;291992320	291991457;291993683	-;-	2107	8	6.01177	0.474608
TraesCS1A03G0436400	Chr1A;Chr1A;Chr1A	292124116;292124296;292124574	292124190;292124524;292125262	+;+;+	993	0	0	0
TraesCS1A03G0436500	Chr1A;Chr1A;Chr1A	292133245;292136705;292137004	292134152;292136875;292137210	-;-;-	1286	3	3.69366	0.291602
TraesCS1A03G0436600	Chr1A;Chr1A;Chr1A	292198018;292198167;292198487	292198095;292198365;292198611	+;+;+	402	0	0	0
TraesCS1A03G0436900	Chr1A;Chr1A	292336121;292338081	292337208;292338352	-;-	1360	1	1.16423	0.0919118
TraesCS1A03G0437000	Chr1A;Chr1A	292340783;292341852	292341060;292342406	+;+	833	57	108.344	8.55342
TraesCS1A03G0437100	Chr1A;Chr1A;Chr1A	292343501;292343844;292344438	292343737;292343984;292344955	+;+;+	896	10	17.6713	1.39509
TraesCS1A03G0437900	Chr1A;Chr1A	292740669;292741168	292741050;292741610	+;+	825	35	67.1724	5.30303
TraesCS1A03G0438200	Chr1A;Chr1A;Chr1A;Chr1A;Chr1A;Chr1A;Chr1A;Chr1A;Chr1A;Chr1A;Chr1A;Chr1A;Chr1A;Chr1A;Chr1A;Chr1A;Chr1A;Chr1A;Chr1A;Chr1A;Chr1A;Chr1A;Chr1A;Chr1A;Chr1A;Chr1A	293025389;293025389;293025700;293025700;293026198;293026198;293026673;293026673;293026874;293026874;293027235;293027235;293027394;293027394;293027572;293027572;293027933;293027933;293028232;293028295;293028830;293028830;293028981;293028981;293029168;293029168	293025600;293025600;293025753;293025753;293026453;293026453;293026761;293026761;293027004;293027004;293027281;293027281;293027502;293027502;293027658;293027658;293028104;293028104;293028746;293028746;293028891;293028891;293029083;293029083;293029661;293029661	+;+;+;+;+;+;+;+;+;+;+;+;+;+;+;+;+;+;+;+;+;+;+;+;+;+	2331	164	111.398	8.79451
TraesCS1A03G0438300	Chr1A;Chr1A;Chr1A;Chr1A;Chr1A;Chr1A;Chr1A;Chr1A;Chr1A;Chr1A;Chr1A;Chr1A;Chr1A;Chr1A;Chr1A;Chr1A;Chr1A	293031935;293031935;293032165;293032165;293033041;293033041;293033267;293033267;293036571;293036574;293036775;293036775;293037724;293037724;293038397;293038397;293039377	293032063;293032063;293032281;293032281;293033143;293033143;293033314;293033314;293036671;293036671;293036889;293036889;293037806;293037806;293038958;293039011;293039643	+;+;+;+;+;+;+;+;+;+;+;+;+;+;+;+;+	1578	91	91.3085	7.20849
TraesCS1A03G0438500	Chr1A;Chr1A	293344305;293347892	293344664;293349161	-;-	1630	71	68.968	5.44479
TraesCS1A03G0439100	Chr1A;Chr1A;Chr1A;Chr1A	293753297;293753558;293753744;293754140	293753461;293753638;293754018;293754426	+;+;+;+	808	18	35.2726	2.78465
TraesCS1A03G0439400	Chr1A	293798342	293800426	-	2085	379	287.813	22.7218
TraesCS1A03G0439600	Chr1A	293855157	293855495	+	339	27	126.108	9.95575
TraesCS1A03G0439700	Chr1A;Chr1A;Chr1A;Chr1A;Chr1A;Chr1A;Chr1A;Chr1A;Chr1A;Chr1A;Chr1A;Chr1A;Chr1A;Chr1A;Chr1A;Chr1A;Chr1A;Chr1A;Chr1A;Chr1A;Chr1A;Chr1A;Chr1A;Chr1A;Chr1A;Chr1A;Chr1A;Chr1A;Chr1A;Chr1A;Chr1A;Chr1A;Chr1A;Chr1A;Chr1A;Chr1A;Chr1A;Chr1A;Chr1A;Chr1A;Chr1A;Chr1A;Chr1A;Chr1A;Chr1A;Chr1A	293856035;293856035;293857239;293857239;293857448;293857448;293857705;293857705;293858785;293858785;293858999;293858999;293859298;293859298;293859590;293859590;293860892;293860892;293861298;293861298;293861466;293861466;293861719;293861719;293862110;293862110;293862409;293862409;293862784;293862784;293862954;293862954;293863089;293863089;293863232;293863232;293864350;293864350;293864478;293864478…	293857152;293857152;293857318;293857318;293857594;293857594;293857834;293857834;293858920;293858920;293859204;293859204;293859501;293859501;293859748;293859748;293860969;293860969;293861387;293861387;293861618;293861618;293861849;293861837;293862248;293862248;293862512;293862512;293862868;293862868;293862967;293862967;293863152;293863152;293863397;293863397;293864377;293864377;293864628;293864628…	-;-;-;-;-;-;-;-;-;-;-;-;-;-;-;-;-;-;-;-;-;-;-;-;-;-;-;-;-;-;-;-;-;-;-;-;-;-;-;-;-;-;-;-;-;-	4740	296	98.8759	7.80591
TraesCS1A03G0440600	Chr1A	294519009	294519932	-	924	11	18.8494	1.4881
TraesCS1A03G0440900	Chr1A;Chr1A;Chr1A;Chr1A;Chr1A;Chr1A;Chr1A;Chr1A;Chr1A;Chr1A;Chr1A;Chr1A;Chr1A;Chr1A;Chr1A;Chr1A;Chr1A;Chr1A;Chr1A;Chr1A;Chr1A;Chr1A;Chr1A;Chr1A;Chr1A;Chr1A;Chr1A;Chr1A;Chr1A;Chr1A;Chr1A;Chr1A;Chr1A;Chr1A;Chr1A;Chr1A	294531584;294531584;294532003;294532003;294532620;294532620;294532779;294532779;294533751;294533751;294534013;294534013;294536786;294536786;294541334;294541334;294541466;294541466;294541765;294541765;294542920;294542920;294543636;294543636;294543897;294543897;294546724;294546724;294547051;294547051;294550501;294550501;294551476;294551476;294552023;294552332	294531910;294531910;294532060;294532060;294532694;294532694;294532913;294532913;294533930;294533930;294534063;294534063;294536886;294536886;294541392;294541392;294541581;294541581;294541947;294541947;294543001;294543001;294543727;294543727;294544040;294544053;294546804;294546804;294547134;294547134;294550602;294550602;294551571;294551546;294552080;294552402	-;-;-;-;-;-;-;-;-;-;-;-;-;-;-;-;-;-;-;-;-;-;-;-;-;-;-;-;-;-;-;-;-;-;-;-	2108	178	133.698	10.555
TraesCS1A03G0441900	Chr1A;Chr1A;Chr1A;Chr1A	294651913;294653598;294654251;294654469	294652437;294653675;294654354;294654764	-;-;-;-	1003	34	53.6729	4.23729
TraesCS1A03G0442400	Chr1A;Chr1A;Chr1A;Chr1A;Chr1A;Chr1A;Chr1A;Chr1A;Chr1A;Chr1A;Chr1A;Chr1A;Chr1A;Chr1A;Chr1A;Chr1A;Chr1A;Chr1A;Chr1A;Chr1A;Chr1A;Chr1A;Chr1A;Chr1A;Chr1A;Chr1A;Chr1A;Chr1A;Chr1A;Chr1A;Chr1A;Chr1A;Chr1A;Chr1A;Chr1A;Chr1A;Chr1A;Chr1A;Chr1A;Chr1A;Chr1A;Chr1A;Chr1A;Chr1A;Chr1A;Chr1A;Chr1A;Chr1A;Chr1A;Chr1A;Chr1A;Chr1A;Chr1A;Chr1A;Chr1A;Chr1A;Chr1A;Chr1A;Chr1A;Chr1A;Chr1A;Chr1A;Chr1A;Chr1A;Chr1A;Chr1A;Chr…	295477052;295477052;295477052;295478149;295478149;295478149;295478397;295478397;295478402;295479523;295479523;295479523;295480016;295480016;295480016;295480193;295480193;295480193;295481179;295481179;295481179;295481342;295481342;295481342;295482196;295482196;295482196;295482469;295482469;295482469;295482600;295482600;295482600;295482767;295482767;295482767;295483437;295483437;295483437;295485180…	295477433;295477433;295477433;295478222;295478222;295478222;295478516;295478516;295478516;295479599;295479599;295479599;295480079;295480079;295480079;295480263;295480263;295480263;295481256;295481256;295481256;295481387;295481387;295481387;295482376;295482376;295482376;295482521;295482521;295482521;295482676;295482676;295482676;295482884;295482884;295482884;295483521;295483521;295483521;295485292…	+;+;+;+;+;+;+;+;+;+;+;+;+;+;+;+;+;+;+;+;+;+;+;+;+;+;+;+;+;+;+;+;+;+;+;+;+;+;+;+;+;+;+;+;+;+;+;+;+;+;+;+;+;+;+;+;+;+;+;+;+;+;+;+;+;+;+;+;+;+;+;+;+;+;+;+;+;+;+;+	4163	240	91.2813	7.20634
TraesCS1A03G0442700	Chr1A	295497997	295499601	+	1605	131	129.233	10.2025
TraesCS1A03G0442800	Chr1A;Chr1A;Chr1A;Chr1A	295500307;295506034;295506917;295507194	295500328;295506349;295507083;295507345	+;+;+;+	657	23	55.4293	4.37595
TraesCS1A03G0443400	Chr1A;Chr1A;Chr1A;Chr1A;Chr1A;Chr1A;Chr1A;Chr1A;Chr1A;Chr1A;Chr1A;Chr1A;Chr1A;Chr1A	295805113;295805113;295806104;295806104;295806705;295806705;295807180;295807180;295807835;295807835;295808821;295808821;295809080;295809080	295805176;295805176;295806154;295806154;295806879;295806870;295807346;295807346;295808150;295808150;295808987;295808987;295809457;295809457	+;+;+;+;+;+;+;+;+;+;+;+;+;+	1318	129	154.971	12.2344
TraesCS1A03G0444300	Chr1A	296784265	296784699	-	435	0	0	0
TraesCS1A03G0444900	Chr1A;Chr1A;Chr1A;Chr1A;Chr1A;Chr1A;Chr1A;Chr1A;Chr1A;Chr1A;Chr1A;Chr1A	296987232;296988071;296988375;296988622;296988793;296989075;296989649;296989804;296990220;296990815;296991763;296991987	296987982;296988205;296988469;296988708;296988999;296989404;296989705;296990118;296990729;296990886;296991896;296992092	-;-;-;-;-;-;-;-;-;-;-;-	2799	305	172.534	13.6209
TraesCS1A03G0445000	Chr1A;Chr1A;Chr1A;Chr1A;Chr1A;Chr1A;Chr1A;Chr1A	297216432;297217612;297218719;297218900;297219736;297220509;297221087;297221297	297217089;297218562;297218808;297218968;297219876;297220557;297221190;297222128	+;+;+;+;+;+;+;+	2894	183	100.122	7.90428
TraesCS1A03G0445200	Chr1A	297223636	297224511	+	876	1	1.80748	0.142694
TraesCS1A03G0445600	Chr1A;Chr1A;Chr1A;Chr1A;Chr1A;Chr1A;Chr1A;Chr1A;Chr1A;Chr1A;Chr1A;Chr1A;Chr1A;Chr1A;Chr1A;Chr1A;Chr1A;Chr1A;Chr1A;Chr1A;Chr1A;Chr1A;Chr1A;Chr1A;Chr1A;Chr1A;Chr1A;Chr1A;Chr1A;Chr1A;Chr1A;Chr1A;Chr1A;Chr1A;Chr1A;Chr1A;Chr1A;Chr1A;Chr1A;Chr1A;Chr1A;Chr1A;Chr1A;Chr1A	297341772;297341772;297341772;297341772;297342222;297342377;297342377;297342377;297342377;297342377;297342545;297342545;297342545;297342545;297342545;297342625;297342972;297342972;297342972;297342972;297342972;297343914;297343914;297343914;297343914;297343914;297343914;297344307;297344307;297344307;297344307;297344307;297344307;297345283;297345283;297345283;297345283;297345283;297345283;297345651…	297342250;297342250;297342229;297342250;297342263;297342470;297342470;297342470;297342470;297342470;297342600;297342600;297342600;297342600;297342600;297342630;297343793;297343793;297343793;297343793;297343793;297344204;297344204;297344204;297344204;297344204;297344204;297344729;297344729;297344729;297344729;297344729;297344729;297345913;297345913;297345563;297345913;297345933;297345933;297345913…	-;-;-;-;-;-;-;-;-;-;-;-;-;-;-;-;-;-;-;-;-;-;-;-;-;-;-;-;-;-;-;-;-;-;-;-;-;-;-;-;-;-;-;-	3053	126	65.3463	5.15886
TraesCS1A03G0445700	Chr1A;Chr1A;Chr1A;Chr1A;Chr1A;Chr1A;Chr1A;Chr1A;Chr1A;Chr1A;Chr1A;Chr1A;Chr1A;Chr1A;Chr1A;Chr1A;Chr1A;Chr1A	297958518;297959495;297959743;297959955;297960400;297960651;297961387;297961548;297961718;297961932;297962178;297963010;297963172;297963401;297963556;297963910;297964115;297964283	297958545;297959625;297959860;297960181;297960502;297960719;297961412;297961622;297961861;297962055;297962927;297963074;297963294;297963475;297963674;297964026;297964183;297964364	+;+;+;+;+;+;+;+;+;+;+;+;+;+;+;+;+;+	2445	234	151.535	11.9632
TraesCS1A03G0445800	Chr1A;Chr1A;Chr1A	297965975;297967835;297968821	297967222;297967893;297969220	-;-;-	1707	80	74.205	5.85823
TraesCS1A03G0445900	Chr1A;Chr1A;Chr1A;Chr1A;Chr1A;Chr1A;Chr1A;Chr1A;Chr1A;Chr1A	297991425;297992103;297992305;297992674;297992907;297993197;297993415;297993651;297993897;297995712	297992001;297992210;297992577;297992760;297993101;297993325;297993537;297993822;297994186;297996050	-;-;-;-;-;-;-;-;-;-	2293	165	113.935	8.99477
TraesCS1A03G0447000	Chr1A;Chr1A;Chr1A;Chr1A;Chr1A;Chr1A	299126457;299127276;299127578;299127854;299128288;299130081	299126781;299127493;299127776;299127939;299128379;299130593	+;+;+;+;+;+	1433	101	111.597	8.81019
TraesCS1A03G0447200	Chr1A;Chr1A;Chr1A;Chr1A;Chr1A;Chr1A;Chr1A	299445404;299446224;299446385;299446969;299448761;299448993;299449130	299446124;299446284;299446556;299447118;299448883;299449040;299449801	-;-;-;-;-;-;-	1947	114	92.7077	7.31895
TraesCS1A03G0447700	Chr1A;Chr1A;Chr1A;Chr1A;Chr1A;Chr1A;Chr1A;Chr1A;Chr1A;Chr1A;Chr1A;Chr1A;Chr1A;Chr1A;Chr1A;Chr1A;Chr1A;Chr1A;Chr1A;Chr1A;Chr1A;Chr1A;Chr1A;Chr1A;Chr1A;Chr1A;Chr1A;Chr1A;Chr1A;Chr1A	299493877;299493877;299494300;299494300;299494522;299494522;299494659;299494659;299494848;299494848;299495032;299495032;299495183;299495183;299495356;299495356;299495512;299495512;299495689;299495689;299495914;299495914;299496291;299496291;299496439;299496439;299498166;299498166;299498315;299499688	299494202;299494202;299494440;299494440;299494571;299494571;299494749;299494749;299494930;299494930;299495096;299495096;299495269;299495269;299495421;299495421;299495570;299495570;299495764;299495764;299496017;299496017;299496325;299496325;299496495;299496495;299498224;299498224;299498379;299499949	-;-;-;-;-;-;-;-;-;-;-;-;-;-;-;-;-;-;-;-;-;-;-;-;-;-;-;-;-;-	1626	97	94.4557	7.45695
TraesCS1A03G0447800	Chr1A;Chr1A;Chr1A;Chr1A;Chr1A;Chr1A;Chr1A;Chr1A;Chr1A;Chr1A;Chr1A;Chr1A;Chr1A;Chr1A	299620358;299620790;299621031;299621182;299621370;299621569;299621730;299621929;299622137;299622288;299622485;299622686;299622874;299623020	299620691;299620933;299621080;299621272;299621452;299621633;299621813;299622053;299622212;299622391;299622519;299622742;299622935;299623271	-;-;-;-;-;-;-;-;-;-;-;-;-;-	1562	384	389.249	30.7298
TraesCS1A03G0447900	Chr1A	299631262	299631774	+	513	0	0	0
TraesCS1A03G0448000	Chr1A	299633287	299633538	+	252	1	6.28313	0.496032
TraesCS1A03G0448200	Chr1A	299633690	299633806	+	117	1	13.5329	1.06838
TraesCS1A03G0448400	Chr1A;Chr1A;Chr1A;Chr1A;Chr1A;Chr1A;Chr1A	299782087;299782461;299783694;299783922;299784148;299784984;299785233	299782184;299782539;299783813;299783975;299784311;299785160;299785479	+;+;+;+;+;+;+	939	163	274.852	21.6986
TraesCS1A03G0448700	Chr1A;Chr1A;Chr1A	299852902;299853618;299854012	299853510;299853865;299854527	-;-;-	1373	68	78.4179	6.19082
TraesCS1A03G0448800	Chr1A;Chr1A;Chr1A;Chr1A;Chr1A;Chr1A;Chr1A;Chr1A;Chr1A;Chr1A	299855636;299855818;299855992;299857048;299857694;299857864;299858038;299859608;299862722;299862959	299855746;299855909;299856095;299857588;299857789;299857935;299859501;299859682;299862865;299863348	+;+;+;+;+;+;+;+;+;+	3089	307	157.361	12.4231
TraesCS1A03G0449400	Chr1A;Chr1A	299899354;299900369	299900241;299902110	-;-	2630	51	30.7037	2.42395
TraesCS1A03G0449900	Chr1A;Chr1A;Chr1A;Chr1A;Chr1A;Chr1A;Chr1A;Chr1A;Chr1A;Chr1A;Chr1A;Chr1A;Chr1A;Chr1A;Chr1A;Chr1A;Chr1A;Chr1A;Chr1A;Chr1A;Chr1A	300299884;300300607;300300609;300304236;300304262;300304495;300304495;300304616;300304616;300305393;300305393;300305647;300305647;300306509;300306509;300307284;300307284;300307494;300307494;300308585;300308585	300300397;300300666;300300666;300304359;300304359;300304527;300304527;300304714;300304714;300305459;300305459;300305711;300305711;300306603;300306603;300307408;300307408;300307594;300307594;300308858;300308858	+;+;+;+;+;+;+;+;+;+;+;+;+;+;+;+;+;+;+;+;+	1557	90	91.5231	7.22543
TraesCS1A03G0450000	Chr1A;Chr1A;Chr1A;Chr1A;Chr1A;Chr1A;Chr1A;Chr1A;Chr1A;Chr1A;Chr1A;Chr1A;Chr1A;Chr1A;Chr1A	300344055;300345228;300345990;300346263;300346416;300347341;300347588;300347885;300348657;300348871;300349967;300350711;300350998;300351257;300352397	300344790;300345287;300346113;300346331;300346514;300347407;300347652;300347979;300348781;300348971;300350180;300350865;300351120;300352246;300353066	+;+;+;+;+;+;+;+;+;+;+;+;+;+;+	3693	286	122.621	9.68048
TraesCS1A03G0450100	Chr1A;Chr1A;Chr1A;Chr1A;Chr1A;Chr1A;Chr1A;Chr1A	300355754;300355754;300356619;300356619;300357343;300357343;300357521;300357521	300356109;300356106;300356741;300356741;300357396;300357396;300357679;300357679	-;-;-;-;-;-;-;-	692	22	50.3377	3.97399
TraesCS1A03G0450500	Chr1A	300363488	300363984	+	497	10	31.8581	2.51509
TraesCS1A03G0450700	Chr1A;Chr1A	300377652;300378394	300378295;300378779	-;-	1030	92	141.425	11.165
TraesCS1A03G0450800	Chr1A	300388217	300388912	-	696	12	27.2991	2.15517
TraesCS1A03G0450900	Chr1A	300467376	300468083	+	708	0	0	0
TraesCS1A03G0451000	Chr1A;Chr1A	300844714;300846275	300845774;300847364	+;+	2151	0	0	0
TraesCS1A03G0451300	Chr1A	301009203	301009631	+	429	49	180.849	14.2774
TraesCS1A03G0451400	Chr1A	301165284	301166354	-	1071	10	14.7838	1.16713
TraesCS1A03G0451700	Chr1A;Chr1A	301282826;301283033	301282927;301283332	+;+	402	0	0	0
TraesCS1A03G0451800	Chr1A;Chr1A;Chr1A;Chr1A;Chr1A;Chr1A;Chr1A;Chr1A;Chr1A;Chr1A;Chr1A;Chr1A;Chr1A;Chr1A;Chr1A;Chr1A;Chr1A;Chr1A;Chr1A;Chr1A;Chr1A;Chr1A;Chr1A;Chr1A;Chr1A;Chr1A;Chr1A;Chr1A;Chr1A;Chr1A;Chr1A;Chr1A;Chr1A;Chr1A;Chr1A;Chr1A;Chr1A;Chr1A;Chr1A;Chr1A;Chr1A;Chr1A;Chr1A;Chr1A;Chr1A;Chr1A;Chr1A;Chr1A;Chr1A;Chr1A;Chr1A;Chr1A;Chr1A;Chr1A;Chr1A;Chr1A;Chr1A;Chr1A;Chr1A;Chr1A;Chr1A;Chr1A;Chr1A;Chr1A;Chr1A;Chr1A;Chr…	301364311;301364311;301365884;301365884;301366300;301366300;301366737;301366737;301366969;301366969;301367324;301367324;301367517;301367517;301368279;301368279;301368507;301368507;301368725;301368725;301368970;301368970;301370228;301370228;301370380;301370380;301370919;301370919;301371039;301371039;301373928;301373928;301374183;301374183;301375392;301375392;301375584;301375584;301376260;301376260…	301364669;301364669;301366012;301366012;301366443;301366443;301366882;301366882;301367125;301367125;301367382;301367382;301367676;301367676;301368428;301368428;301368643;301368643;301368871;301368871;301369071;301369071;301370285;301370285;301370481;301370481;301370956;301370956;301371165;301371165;301374104;301374104;301374314;301374314;301375501;301375501;301375644;301375644;301376437;301376437…	+;+;+;+;+;+;+;+;+;+;+;+;+;+;+;+;+;+;+;+;+;+;+;+;+;+;+;+;+;+;+;+;+;+;+;+;+;+;+;+;+;+;+;+;+;+;+;+;+;+;+;+;+;+;+;+;+;+;+;+;+;+;+;+;+;+;+;+;+;+	6427	510	125.643	9.91909
TraesCS1A03G0452000	Chr1A	301457966	301458559	+	594	0	0	0
TraesCS1A03G0452400	Chr1A	301739937	301740698	+	762	4	8.31155	0.656168
TraesCS1A03G0452600	Chr1A;Chr1A;Chr1A	301836258;301837321;301837878	301836400;301837358;301838262	+;+;+	566	64	179.036	14.1343
TraesCS1A03G0452700	Chr1A;Chr1A	301841010;301841502	301841180;301842410	-;-	1080	76	111.421	8.7963
TraesCS1A03G0452800	Chr1A;Chr1A;Chr1A;Chr1A;Chr1A;Chr1A;Chr1A;Chr1A;Chr1A;Chr1A;Chr1A;Chr1A;Chr1A;Chr1A;Chr1A;Chr1A	301842609;301842609;301843855;301843855;301844312;301844312;301844513;301844513;301845131;301845131;301846345;301846390;301846626;301846626;301846822;301846822	301842785;301842785;301844220;301844220;301844431;301844431;301844741;301844741;301845823;301845823;301846522;301846522;301846713;301846713;301847138;301847138	+;+;+;+;+;+;+;+;+;+;+;+;+;+;+;+	2168	187	136.571	10.7818
TraesCS1A03G0452900	Chr1A;Chr1A	301851616;301852321	301851955;301852475	-;-	495	7	22.3908	1.76768
TraesCS1A03G0453100	Chr1A	302129738	302130511	-	774	33	67.5072	5.32946
TraesCS1A03G0453400	Chr1A	302301395	302302065	+	671	19	44.8341	3.53949
TraesCS1A03G0453500	Chr1A	302310492	302311065	+	574	28	77.2366	6.09756
TraesCS1A03G0453700	Chr1A	302406000	302406533	+	534	9	26.6857	2.10674
TraesCS1A03G0454100	Chr1A;Chr1A;Chr1A;Chr1A;Chr1A;Chr1A;Chr1A;Chr1A;Chr1A;Chr1A;Chr1A;Chr1A	302589257;302589708;302589933;302590767;302590949;302591120;302591423;302591663;302591844;302592232;302592427;302592635	302589617;302589840;302589985;302590817;302591018;302591343;302591528;302591730;302592131;302592339;302592521;302592816	-;-;-;-;-;-;-;-;-;-;-;-	1739	247	224.892	17.7545
TraesCS1A03G0454200	Chr1A	302657583	302658283	-	701	21	47.4327	3.74465
TraesCS1A03G0454500	Chr1A	302674306	302674892	+	587	15	40.4604	3.19421
TraesCS1A03G0454700	Chr1A;Chr1A;Chr1A;Chr1A;Chr1A;Chr1A;Chr1A;Chr1A;Chr1A;Chr1A;Chr1A;Chr1A;Chr1A;Chr1A;Chr1A;Chr1A;Chr1A;Chr1A;Chr1A;Chr1A;Chr1A;Chr1A;Chr1A;Chr1A;Chr1A;Chr1A;Chr1A;Chr1A;Chr1A;Chr1A	302856635;302856635;302856894;302856894;302857915;302857915;302858004;302858463;302858501;302858666;302858666;302858666;302858876;302858876;302858876;302859285;302859285;302859285;302861666;302861666;302861666;302861861;302861861;302861861;302861987;302861987;302861987;302862221;302862221;302862221	302856788;302856788;302856970;302856970;302858020;302858020;302858020;302858561;302858561;302858731;302858731;302858731;302858992;302858992;302858992;302859359;302859359;302859359;302861768;302861768;302861768;302861908;302861908;302861908;302862108;302862108;302862108;302862511;302862511;302862511	+;+;+;+;+;+;+;+;+;+;+;+;+;+;+;+;+;+;+;+;+;+;+;+;+;+;+;+;+;+	1258	216	271.863	21.4626
TraesCS1A03G0454800	Chr1A;Chr1A;Chr1A	302884266;302888002;302888266	302885062;302888071;302888739	+;+;+	1341	66	77.9277	6.15213
TraesCS1A03G0455000	Chr1A;Chr1A	302922746;302925414	302923499;302926029	-;-	1370	28	32.3604	2.55474
TraesCS1A03G0455100	Chr1A;Chr1A;Chr1A	303352548;303353874;303355228	303352776;303355151;303355761	-;-;-	2041	122	94.6441	7.47183
TraesCS1A03G0455600	Chr1A;Chr1A	303495485;303496811	303495856;303498232	+;+	1794	142	125.326	9.89409
TraesCS1A03G0455700	Chr1A;Chr1A;Chr1A	303498634;303501068;303501959	303500222;303501142;303502357	-;-;-	2063	71	54.4924	4.30199
TraesCS1A03G0455800	Chr1A;Chr1A;Chr1A;Chr1A	303503466;303504031;303504238;303504733	303503927;303504150;303504462;303506654	-;-;-;-	2729	238	138.086	10.9014
TraesCS1A03G0455900	Chr1A;Chr1A;Chr1A;Chr1A;Chr1A;Chr1A	303579655;303579752;303580538;303585136;303585630;303586229	303579681;303580071;303580597;303585231;303585958;303586420	-;-;-;-;-;-	1024	36	55.6646	4.39453
TraesCS1A03G0456100	Chr1A;Chr1A	303616143;303616576	303616471;303616937	+;+	691	139	318.503	25.1447
TraesCS1A03G0456200	Chr1A;Chr1A;Chr1A;Chr1A;Chr1A;Chr1A;Chr1A;Chr1A;Chr1A;Chr1A	303617961;303617961;303619711;303619711;303620040;303620040;303620185;303620185;303620855;303620855	303618663;303618663;303619945;303619945;303620118;303620106;303620335;303620335;303621377;303621377	-;-;-;-;-;-;-;-;-;-	1691	45	42.1353	3.32643
TraesCS1A03G0456600	Chr1A;Chr1A;Chr1A	303917422;303918072;303918395	303917539;303918201;303919031	+;+;+	885	0	0	0
TraesCS1A03G0456700	Chr1A;Chr1A;Chr1A;Chr1A;Chr1A;Chr1A;Chr1A;Chr1A;Chr1A;Chr1A;Chr1A;Chr1A;Chr1A;Chr1A;Chr1A;Chr1A;Chr1A;Chr1A	303919221;303919221;303919812;303919812;303920004;303920004;303920369;303920369;303920639;303920639;303920785;303920785;303921305;303921305;303921425;303921425;303921677;303921677	303919712;303919712;303919868;303919868;303920073;303920076;303920528;303920528;303920677;303920677;303920839;303920839;303921351;303921351;303921572;303921572;303921870;303921870	-;-;-;-;-;-;-;-;-;-;-;-;-;-;-;-;-;-	1265	36	45.0598	3.55731
TraesCS1A03G0457400	Chr1A;Chr1A;Chr1A;Chr1A;Chr1A;Chr1A;Chr1A;Chr1A;Chr1A;Chr1A	304347515;304347768;304347981;304348152;304355044;304355225;304356473;304357556;304357720;304357875	304347698;304347900;304348061;304348193;304355135;304355294;304356556;304357630;304357791;304358144	-;-;-;-;-;-;-;-;-;-	1103	154	221.066	17.4524
TraesCS1A03G0457900	Chr1A;Chr1A	304615825;304621538	304616027;304623416	-;-	2082	51	38.7852	3.06196
TraesCS1A03G0458000	Chr1A;Chr1A;Chr1A	304628862;304629217;304629629	304628936;304629366;304630090	+;+;+	687	4	9.21892	0.727802
TraesCS1A03G0458300	Chr1A;Chr1A	304674074;304675204	304674441;304675261	-;-	426	1	3.71678	0.293427
TraesCS1A03G0459500	Chr1A;Chr1A	305441515;305443473	305442712;305443934	-;-	1660	23	21.938	1.73193
TraesCS1A03G0459700	Chr1A;Chr1A;Chr1A;Chr1A;Chr1A;Chr1A	305562572;305562980;305563793;305563992;305564289;305564633	305562815;305563135;305563899;305564196;305564402;305565192	+;+;+;+;+;+	1386	248	283.312	22.3665
TraesCS1A03G0459800	Chr1A;Chr1A;Chr1A;Chr1A;Chr1A;Chr1A;Chr1A;Chr1A	305566544;305566544;305567432;305567432;305568158;305568158;305571304;305571358	305567345;305567345;305567607;305567607;305568781;305568781;305571643;305571521	-;-;-;-;-;-;-;-	1942	157	128.005	10.1056
TraesCS1A03G0459900	Chr1A;Chr1A;Chr1A;Chr1A;Chr1A;Chr1A;Chr1A;Chr1A;Chr1A;Chr1A;Chr1A;Chr1A;Chr1A;Chr1A;Chr1A;Chr1A;Chr1A;Chr1A;Chr1A;Chr1A;Chr1A;Chr1A;Chr1A	305742370;305742370;305743391;305743391;305744284;305744284;305744907;305744907;305746018;305746018;305746252;305746252;305746541;305746541;305747306;305747412;305747412;305747606;305747606;305748393;305748393;305748563;305748563	305743297;305743297;305743489;305743489;305744328;305744328;305745023;305745023;305746092;305746092;305746447;305746447;305746686;305746686;305747320;305747514;305747514;305747736;305747736;305748477;305748477;305749176;305749176	-;-;-;-;-;-;-;-;-;-;-;-;-;-;-;-;-;-;-;-;-;-;-	2554	140	86.7929	6.852
TraesCS1A03G0460000	Chr1A;Chr1A;Chr1A;Chr1A;Chr1A;Chr1A;Chr1A;Chr1A;Chr1A;Chr1A;Chr1A;Chr1A;Chr1A;Chr1A;Chr1A;Chr1A;Chr1A;Chr1A;Chr1A;Chr1A;Chr1A;Chr1A;Chr1A;Chr1A;Chr1A;Chr1A;Chr1A;Chr1A;Chr1A;Chr1A;Chr1A;Chr1A;Chr1A;Chr1A;Chr1A;Chr1A;Chr1A;Chr1A;Chr1A;Chr1A;Chr1A;Chr1A;Chr1A;Chr1A;Chr1A;Chr1A;Chr1A;Chr1A	305749521;305749521;305749521;305750232;305750232;305750232;305751155;305751155;305751155;305752012;305752012;305752012;305752722;305752722;305752722;305753222;305753222;305753222;305754408;305754408;305754408;305755048;305755048;305755048;305755198;305755198;305755236;305756064;305756064;305756064;305756756;305756756;305756756;305757293;305757293;305757293;305757567;305757567;305757567;305757834…	305750122;305750122;305750122;305750615;305750615;305750615;305751331;305751331;305751331;305752538;305752538;305752538;305752899;305752899;305752899;305753458;305753458;305753458;305754490;305754490;305754490;305755127;305755144;305755127;305755816;305755816;305755816;305756654;305756651;305756651;305756840;305756840;305756840;305757394;305757394;305757394;305757679;305757679;305757679;305757922…	-;-;-;-;-;-;-;-;-;-;-;-;-;-;-;-;-;-;-;-;-;-;-;-;-;-;-;-;-;-;-;-;-;-;-;-;-;-;-;-;-;-;-;-;-;-;-;-	4643	317	108.103	8.53435
TraesCS1A03G0460400	Chr1A;Chr1A;Chr1A	306712838;306715395;306715543	306715307;306715426;306715572	+;+;+	2532	110	68.7869	5.43049
TraesCS1A03G0460600	Chr1A;Chr1A;Chr1A;Chr1A;Chr1A;Chr1A;Chr1A;Chr1A;Chr1A	306720883;306720883;306721440;306721440;306721764;306722702;306722702;306722993;306722993	306721304;306721304;306721675;306721675;306721925;306722919;306722919;306723261;306723261	-;-;-;-;-;-;-;-;-	1307	193	233.808	18.4583
TraesCS1A03G0460700	Chr1A;Chr1A;Chr1A;Chr1A;Chr1A	307041477;307042636;307043011;307043508;307043850	307041572;307042906;307043408;307043725;307043929	-;-;-;-;-	1063	91	135.545	10.7008
TraesCS1A03G0460800	Chr1A;Chr1A;Chr1A;Chr1A;Chr1A;Chr1A;Chr1A;Chr1A;Chr1A;Chr1A;Chr1A;Chr1A;Chr1A;Chr1A;Chr1A;Chr1A;Chr1A	307048381;307048381;307048381;307049266;307049266;307049266;307049688;307049688;307049688;307049943;307049943;307049943;307050163;307050163;307050163;307050432;307050432	307048999;307048999;307048999;307049580;307049580;307049580;307049804;307049804;307049804;307050054;307050054;307050060;307050341;307050771;307050341;307050774;307050766	-;-;-;-;-;-;-;-;-;-;-;-;-;-;-;-;-	1781	114	101.349	8.00112
TraesCS1A03G0461200	Chr1A;Chr1A;Chr1A;Chr1A;Chr1A;Chr1A;Chr1A;Chr1A	307078265;307078637;307078833;307079108;307080776;307080955;307081793;307082012	307078512;307078734;307079020;307079237;307080873;307081052;307081880;307082418	-;-;-;-;-;-;-;-	1355	51	59.5947	4.7048
TraesCS1A03G0461300	Chr1A;Chr1A;Chr1A;Chr1A;Chr1A;Chr1A;Chr1A;Chr1A	307318981;307318981;307319332;307319332;307319579;307319645;307320258;307320258	307319242;307319242;307319418;307319418;307320173;307320173;307321108;307321108	+;+;+;+;+;+;+;+	1795	146	128.785	10.1671
TraesCS1A03G0461600	Chr1A;Chr1A;Chr1A;Chr1A;Chr1A;Chr1A;Chr1A;Chr1A;Chr1A;Chr1A;Chr1A;Chr1A;Chr1A;Chr1A;Chr1A;Chr1A;Chr1A;Chr1A;Chr1A;Chr1A;Chr1A;Chr1A;Chr1A;Chr1A;Chr1A;Chr1A;Chr1A;Chr1A;Chr1A;Chr1A;Chr1A;Chr1A;Chr1A;Chr1A;Chr1A;Chr1A;Chr1A;Chr1A;Chr1A;Chr1A;Chr1A;Chr1A;Chr1A;Chr1A;Chr1A;Chr1A;Chr1A;Chr1A;Chr1A;Chr1A;Chr1A;Chr1A;Chr1A;Chr1A;Chr1A;Chr1A;Chr1A;Chr1A;Chr1A;Chr1A;Chr1A;Chr1A;Chr1A;Chr1A;Chr1A;Chr1A;Chr…	307816167;307816167;307816167;307816167;307816167;307818291;307818291;307818302;307818302;307818302;307818302;307818302;307818871;307818871;307818871;307818871;307818871;307818871;307818871;307819455;307819455;307819455;307819455;307819455;307819455;307819455;307820125;307820125;307820191;307820191;307820191;307820191;307820191;307820191;307820191;307820415;307820415;307820415;307820415;307820415…	307816892;307816892;307816892;307816892;307816892;307818401;307818401;307818401;307818401;307818401;307818401;307818401;307819204;307819204;307819204;307819204;307819204;307819204;307819204;307819567;307819567;307819567;307819567;307819567;307819567;307819567;307820319;307820319;307820319;307820319;307820319;307820319;307820319;307820319;307820319;307820508;307820508;307820508;307820508;307820508…	+;+;+;+;+;+;+;+;+;+;+;+;+;+;+;+;+;+;+;+;+;+;+;+;+;+;+;+;+;+;+;+;+;+;+;+;+;+;+;+;+;+;+;+;+;+;+;+;+;+;+;+;+;+;+;+;+;+;+;+;+;+;+;+;+;+;+;+;+;+;+;+;+;+;+;+;+;+;+;+;+;+;+;+;+;+;+;+;+;+;+;+;+;+;+;+;+;+;+;+;+;+;+;+;+;+	3403	153	71.1879	5.62004
TraesCS1A03G0461700	Chr1A;Chr1A;Chr1A;Chr1A;Chr1A;Chr1A	307827117;307827657;307828413;307829110;307829305;307829762	307827553;307827827;307828819;307829211;307829617;307829877	+;+;+;+;+;+	1546	184	188.445	14.8771
TraesCS1A03G0462000	Chr1A	307857534	307858828	+	1295	0	0	0
TraesCS1A03G0462200	Chr1A;Chr1A;Chr1A	308257554;308260027;308260331	308257964;308260232;308260512	-;-;-	799	24	47.56	3.75469
TraesCS1A03G0462400	Chr1A;Chr1A;Chr1A;Chr1A;Chr1A;Chr1A;Chr1A;Chr1A;Chr1A;Chr1A;Chr1A;Chr1A	308344053;308346016;308346508;308346725;308347930;308348118;308348375;308348606;308349370;308349560;308349849;308350203	308344316;308346308;308346579;308346931;308348011;308348297;308348533;308348776;308349457;308349618;308349914;308350684	+;+;+;+;+;+;+;+;+;+;+;+	2123	211	157.365	12.4235
TraesCS1A03G0462600	Chr1A;Chr1A	308391079;308391304	308391224;308391403	-;-	246	38	244.583	19.3089
TraesCS1A03G0462800	Chr1A;Chr1A;Chr1A;Chr1A;Chr1A;Chr1A;Chr1A;Chr1A;Chr1A;Chr1A;Chr1A;Chr1A;Chr1A	308738076;308739293;308739482;308740184;308740590;308740864;308741032;308741289;308741615;308741875;308744211;308744524;308744741	308738346;308739358;308739550;308740219;308740655;308740932;308741109;308741367;308741709;308741959;308744404;308744642;308745312	+;+;+;+;+;+;+;+;+;+;+;+;+	1799	55	48.407	3.82157
TraesCS1A03G0462900	Chr1A	308747426	308748629	+	1204	22	28.9316	2.28405
TraesCS1A03G0463100	Chr1A	308764017	308765358	+	1342	66	77.8697	6.14754
TraesCS1A03G0463800	Chr1A;Chr1A;Chr1A;Chr1A;Chr1A;Chr1A;Chr1A;Chr1A;Chr1A;Chr1A;Chr1A;Chr1A;Chr1A;Chr1A;Chr1A;Chr1A;Chr1A;Chr1A	309398459;309398867;309399060;309399221;309399894;309400046;309400190;309400356;309400678;309401373;309401834;309402185;309402447;309402619;309403726;309403923;309404258;309404464	309398763;309398980;309399137;309399298;309399950;309400119;309400261;309400417;309400779;309401485;309401965;309402272;309402541;309402849;309403839;309404024;309404374;309405561	-;-;-;-;-;-;-;-;-;-;-;-;-;-;-;-;-;-	3032	396	206.796	16.3259
TraesCS1A03G0463900	Chr1A;Chr1A;Chr1A	309433573;309433874;309434401	309433780;309433954;309434537	+;+;+	426	177	657.871	51.9366
TraesCS1A03G0464100	Chr1A;Chr1A;Chr1A;Chr1A;Chr1A;Chr1A;Chr1A;Chr1A;Chr1A;Chr1A;Chr1A;Chr1A;Chr1A;Chr1A	309898582;309902011;309904844;309904844;309905010;309905010;309905614;309905614;309906119;309906119;309906275;309906275;309906556;309906556	309898950;309902285;309904935;309904935;309905151;309905151;309905918;309905918;309906172;309906172;309906399;309906399;309907171;309907171	+;+;+;+;+;+;+;+;+;+;+;+;+;+	1978	130	104.062	8.21537
TraesCS1A03G0464200	Chr1A;Chr1A	309941414;309941804	309941725;309941965	-;-	474	2	6.6808	0.527426
TraesCS1A03G0465000	Chr1A;Chr1A	310265468;310266488	310266361;310267008	+;+	1415	70	78.3283	6.18375
TraesCS1A03G0465100	Chr1A;Chr1A;Chr1A	310267014;310267825;310271344	310267552;310268071;310271663	-;-;-	1106	29	41.5164	3.27758
TraesCS1A03G0465400	Chr1A	310481326	310481589	+	264	1	5.99754	0.473485
TraesCS1A03G0465600	Chr1A;Chr1A	310499435;310500161	310500049;310501105	-;-	1560	6	6.08981	0.480769
TraesCS1A03G0465700	Chr1A	310505448	310506062	-	615	0	0	0
TraesCS1A03G0465800	Chr1A;Chr1A;Chr1A;Chr1A;Chr1A;Chr1A	310507127;310507127;310508702;310508702;310509036;310510402	310508577;310508577;310508943;310508943;310509105;310511027	-;-;-;-;-;-	2389	84	55.6724	4.39514
TraesCS1A03G0466200	Chr1A;Chr1A;Chr1A;Chr1A;Chr1A;Chr1A;Chr1A;Chr1A;Chr1A	310643800;310643800;310643869;310644322;310645596;310645596;310645596;310645977;310645977	310644419;310644419;310644237;310644419;310645881;310645881;310645915;310646202;310646202	-;-;-;-;-;-;-;-;-	1166	38	51.6015	4.07376
TraesCS1A03G0466300	Chr1A;Chr1A;Chr1A;Chr1A;Chr1A;Chr1A	310647386;310647701;310648588;310648748;310648998;310649336	310647460;310647981;310648668;310648911;310649255;310649529	+;+;+;+;+;+	1053	10	15.0366	1.18708
TraesCS1A03G0466600	Chr1A;Chr1A;Chr1A	311093207;311093372;311094732	311093231;311093602;311095039	-;-;-	564	20	56.1472	4.43262
TraesCS1A03G0467000	Chr1A;Chr1A;Chr1A;Chr1A;Chr1A;Chr1A;Chr1A;Chr1A;Chr1A;Chr1A;Chr1A;Chr1A;Chr1A;Chr1A	311149148;311149148;311149148;311150407;311150407;311150407;311151825;311151894;311153927;311153927;311154139;311157447;311157447;311157447	311150018;311150018;311150018;311150774;311150774;311150774;311152012;311152012;311154434;311154434;311154434;311157674;311157674;311157674	-;-;-;-;-;-;-;-;-;-;-;-;-;-	2163	47	34.4047	2.71613
TraesCS1A03G0468000	Chr1A;Chr1A;Chr1A;Chr1A;Chr1A	311430709;311431362;311431647;311431765;311431983	311431099;311431451;311431669;311431864;311432212	-;-;-;-;-	834	76	144.286	11.3909
TraesCS1A03G0468100	Chr1A;Chr1A;Chr1A;Chr1A;Chr1A;Chr1A;Chr1A;Chr1A;Chr1A;Chr1A;Chr1A;Chr1A;Chr1A;Chr1A;Chr1A;Chr1A;Chr1A;Chr1A;Chr1A;Chr1A;Chr1A;Chr1A;Chr1A;Chr1A;Chr1A;Chr1A;Chr1A;Chr1A;Chr1A;Chr1A;Chr1A;Chr1A;Chr1A;Chr1A;Chr1A;Chr1A;Chr1A;Chr1A;Chr1A;Chr1A;Chr1A;Chr1A;Chr1A;Chr1A;Chr1A;Chr1A;Chr1A;Chr1A;Chr1A;Chr1A;Chr1A;Chr1A;Chr1A;Chr1A;Chr1A;Chr1A;Chr1A;Chr1A;Chr1A;Chr1A;Chr1A;Chr1A;Chr1A;Chr1A;Chr1A;Chr1A;Chr…	311433267;311440209;311440209;311440230;311440443;311440443;311440443;311444358;311444372;311444372;311444372;311444505;311444553;311444553;311444553;311444553;311444887;311444887;311444887;311444887;311444887;311445170;311445170;311445170;311445170;311445170;311445397;311445397;311445397;311445397;311445397;311445528;311445528;311445528;311445528;311445528;311445976;311445976;311445976;311445976…	311433620;311440339;311440339;311440339;311440598;311440598;311440598;311444450;311444450;311444450;311444450;311444804;311444804;311444804;311444804;311444804;311445051;311445051;311445051;311445051;311445051;311445247;311445247;311445247;311445247;311445247;311445443;311445443;311445443;311445443;311445443;311445588;311445588;311445588;311445588;311445588;311446035;311446035;311446035;311446035…	-;-;-;-;-;-;-;-;-;-;-;-;-;-;-;-;-;-;-;-;-;-;-;-;-;-;-;-;-;-;-;-;-;-;-;-;-;-;-;-;-;-;-;-;-;-;-;-;-;-;-;-;-;-;-;-;-;-;-;-;-;-;-;-;-;-;-;-;-;-	2228	84	59.6954	4.71275
TraesCS1A03G0468700	Chr1A;Chr1A	311480176;311480832	311480728;311482049	+;+	1771	67	59.9009	4.72897
TraesCS1A03G0468900	Chr1A;Chr1A;Chr1A;Chr1A;Chr1A;Chr1A;Chr1A;Chr1A	311598435;311598836;311599014;311599334;311599556;311599819;311600350;311601527	311598536;311598923;311599111;311599420;311599711;311599918;311600447;311601541	-;-;-;-;-;-;-;-	744	201	427.76	33.7702
TraesCS1A03G0469000	Chr1A;Chr1A;Chr1A;Chr1A;Chr1A;Chr1A;Chr1A;Chr1A;Chr1A;Chr1A;Chr1A;Chr1A;Chr1A;Chr1A;Chr1A;Chr1A;Chr1A;Chr1A;Chr1A;Chr1A;Chr1A;Chr1A;Chr1A;Chr1A;Chr1A;Chr1A;Chr1A;Chr1A;Chr1A;Chr1A;Chr1A;Chr1A;Chr1A;Chr1A;Chr1A;Chr1A;Chr1A;Chr1A;Chr1A;Chr1A;Chr1A;Chr1A;Chr1A;Chr1A;Chr1A;Chr1A;Chr1A;Chr1A;Chr1A;Chr1A;Chr1A;Chr1A;Chr1A	311816694;311818732;311819251;311820958;311821503;311822286;311822461;311824944;311826164;311826483;311827838;311828503;311828697;311829066;311875914;311876443;311930764;311930948;311931528;311932043;311932307;311932694;311932927;311933164;311933589;311933817;311933851;311934079;311934085;311934256;311934256;311934439;311934439;311934654;311934654;311934921;311934921;311935136;311935136;311938396…	311816885;311818978;311819276;311821033;311821622;311822383;311822682;311825011;311826206;311826983;311827911;311828541;311828926;311829070;311876036;311876636;311930860;311931186;311931732;311932462;311932614;311932790;311933045;311933331;311933717;311933877;311933881;311934182;311934182;311934339;311934339;311934545;311934545;311934768;311934768;311935034;311935034;311935201;311935201;311938468…	+;+;+;+;+;+;+;+;+;+;+;+;+;+;+;+;+;+;+;+;+;+;+;+;+;+;+;+;+;+;+;+;+;+;+;+;+;+;+;+;+;+;+;+;+;+;+;+;+;+;+;+;+	5469	289	83.6694	6.60541
TraesCS1A03G0469800	Chr1A	312740813	312741931	+	1119	0	0	0
TraesCS1A03G0470400	Chr1A	313202439	313203686	+	1248	13	16.4932	1.30208
TraesCS1A03G0470500	Chr1A	313445955	313446218	-	264	1	5.99754	0.473485
TraesCS1A03G0470900	Chr1A;Chr1A	313480827;313482235	313481426;313482879	-;-	1245	8	10.1741	0.803213
TraesCS1A03G0471100	Chr1A;Chr1A;Chr1A;Chr1A;Chr1A;Chr1A;Chr1A;Chr1A;Chr1A;Chr1A;Chr1A	313486126;313486479;313486639;313486858;313487035;313487213;313487962;313488228;313488417;313488558;313489984	313486363;313486554;313486764;313486925;313487118;313487261;313488009;313488283;313488471;313488670;313490235	-;-;-;-;-;-;-;-;-;-;-	1165	120	163.092	12.8755
TraesCS1A03G0471200	Chr1A;Chr1A;Chr1A;Chr1A;Chr1A;Chr1A;Chr1A;Chr1A;Chr1A;Chr1A	313520537;313521092;313521361;313521977;313523095;313523359;313524111;313525191;313525518;313526105	313520996;313521251;313521434;313522065;313523275;313523610;313524349;313525425;313525578;313526620	-;-;-;-;-;-;-;-;-;-	2267	243	169.719	13.3988
TraesCS1A03G0471300	Chr1A;Chr1A;Chr1A;Chr1A;Chr1A	313831923;313832547;313832825;313833011;313833148	313832438;313832628;313832912;313833055;313833466	-;-;-;-;-	1050	32	48.2545	3.80952
TraesCS1A03G0471600	Chr1A;Chr1A	314253949;314256113	314254164;314256211	+;+	315	43	216.14	17.0635
TraesCS1A03G0471700	Chr1A;Chr1A;Chr1A;Chr1A	314255284;314256376;314277208;314277328	314255598;314256542;314277240;314277382	-;-;-;-	570	90	250.003	19.7368
TraesCS1A03G0472200	Chr1A;Chr1A;Chr1A;Chr1A;Chr1A;Chr1A;Chr1A;Chr1A;Chr1A;Chr1A;Chr1A;Chr1A;Chr1A;Chr1A;Chr1A	314442397;314442397;314442940;314442940;314443212;314443212;314443455;314443455;314443788;314443788;314444237;314444237;314446896;314447125;314447125	314442828;314442828;314443137;314443137;314443337;314443337;314443510;314443510;314443911;314443911;314446297;314446297;314447005;314447770;314447770	+;+;+;+;+;+;+;+;+;+;+;+;+;+;+	3753	349	147.239	11.624
TraesCS1A03G0472400	Chr1A	314676946	314677271	-	326	5	24.2845	1.91718
TraesCS1A03G0472600	Chr1A	314831663	314832431	-	769	2	4.11795	0.325098
TraesCS1A03G0473000	Chr1A;Chr1A	315145525;315145845	315145692;315146099	-;-	423	2	7.48629	0.591017
TraesCS1A03G0473200	Chr1A;Chr1A;Chr1A;Chr1A	315156419;315156759;315157149;315158619	315156637;315157058;315158522;315159037	+;+;+;+	2312	17	11.6423	0.919118
TraesCS1A03G0473400	Chr1A	315257535	315259037	+	1503	85	89.5441	7.06919
TraesCS1A03G0473800	Chr1A;Chr1A;Chr1A;Chr1A;Chr1A;Chr1A;Chr1A;Chr1A;Chr1A;Chr1A;Chr1A;Chr1A;Chr1A;Chr1A;Chr1A;Chr1A;Chr1A;Chr1A;Chr1A;Chr1A;Chr1A;Chr1A;Chr1A	315404393;315405163;315405339;315405555;315405794;315406125;315406688;315406921;315407342;315408034;315408234;315408572;315409105;315409412;315409657;315415433;315416056;315416186;315416335;315416622;315416857;315417059;315417246	315404909;315405243;315405453;315405718;315406027;315406280;315406825;315407055;315407728;315408152;315408444;315408643;315409191;315409546;315409878;315415510;315416097;315416254;315416541;315416737;315416938;315417129;315417431	-;-;-;-;-;-;-;-;-;-;-;-;-;-;-;-;-;-;-;-;-;-;-	3624	646	282.242	22.282
TraesCS1A03G0473900	Chr1A;Chr1A;Chr1A	315410049;315410918;315414045	315410823;315410987;315414216	+;+;+	1017	17	26.467	2.08948
TraesCS1A03G0474000	Chr1A;Chr1A;Chr1A;Chr1A;Chr1A;Chr1A;Chr1A;Chr1A;Chr1A;Chr1A;Chr1A;Chr1A;Chr1A	315567648;315568238;315569417;315570189;315570419;315571181;315571798;315572007;315572707;315573845;315574031;315575006;315576424	315568134;315568345;315569656;315570266;315570499;315571234;315571882;315572095;315572793;315573959;315574228;315575292;315576785	-;-;-;-;-;-;-;-;-;-;-;-;-	2271	100	69.7204	5.50418
TraesCS1A03G0474300	Chr1A;Chr1A;Chr1A;Chr1A;Chr1A;Chr1A	316094235;316094694;316094912;316095304;316096902;316098017	316094579;316094803;316095182;316095442;316097922;316098400	+;+;+;+;+;+	2270	119	83.0038	6.55286
TraesCS1A03G0474500	Chr1A;Chr1A;Chr1A;Chr1A;Chr1A;Chr1A;Chr1A	316156910;316157101;316157543;316157710;316158559;316158756;316159124	316157008;316157459;316157616;316158089;316158673;316159043;316159608	+;+;+;+;+;+;+	1800	4	3.51856	0.277778
TraesCS1A03G0474600	Chr1A	316176401	316178477	+	2077	104	79.2818	6.25903
TraesCS1A03G0474700	Chr1A;Chr1A;Chr1A;Chr1A;Chr1A;Chr1A;Chr1A	316284559;316285656;316285952;316286472;316287107;316287413;316287796	316284891;316285733;316286027;316286520;316287287;316287664;316288434	-;-;-;-;-;-;-	1608	100	98.467	7.77363
TraesCS1A03G0474800	Chr1A	316722854	316723117	+	264	1	5.99754	0.473485
TraesCS1A03G0475600	Chr1A;Chr1A;Chr1A;Chr1A;Chr1A;Chr1A;Chr1A;Chr1A;Chr1A;Chr1A;Chr1A;Chr1A;Chr1A;Chr1A;Chr1A;Chr1A;Chr1A;Chr1A;Chr1A;Chr1A;Chr1A;Chr1A;Chr1A	317489080;317489080;317489431;317489666;317489666;317490401;317490401;317490401;317490893;317490893;317490893;317491136;317491136;317491136;317491305;317491379;317492710;317492882;317493032;317493719;317493947;317494169;317494607	317489181;317489181;317490314;317490314;317490314;317490469;317490469;317490469;317491055;317491055;317491055;317491217;317491217;317491217;317491328;317491453;317492772;317492946;317493107;317493798;317494061;317494414;317495554	-;-;-;-;-;-;-;-;-;-;-;-;-;-;-;-;-;-;-;-;-;-;-	2992	307	162.463	12.8259
TraesCS1A03G0476900	Chr1A;Chr1A;Chr1A;Chr1A;Chr1A;Chr1A	319452203;319452203;319453932;319453932;319455732;319455736	319453239;319453239;319455606;319455606;319457161;319457018	+;+;+;+;+;+	4142	194	74.1598	5.85466
TraesCS1A03G0477600	Chr1A	320715267	320716723	+	1457	30	32.6016	2.57378
TraesCS1A03G0477800	Chr1A;Chr1A;Chr1A;Chr1A;Chr1A;Chr1A;Chr1A;Chr1A;Chr1A;Chr1A;Chr1A;Chr1A;Chr1A;Chr1A;Chr1A;Chr1A;Chr1A;Chr1A;Chr1A;Chr1A;Chr1A;Chr1A;Chr1A;Chr1A;Chr1A;Chr1A;Chr1A;Chr1A;Chr1A;Chr1A;Chr1A;Chr1A;Chr1A;Chr1A;Chr1A;Chr1A;Chr1A;Chr1A;Chr1A;Chr1A;Chr1A;Chr1A;Chr1A;Chr1A;Chr1A;Chr1A;Chr1A;Chr1A;Chr1A;Chr1A;Chr1A;Chr1A	320717500;320717500;320717500;320718182;320718182;320718182;320718383;320718383;320718383;320718837;320718837;320718837;320719031;320719031;320719031;320719177;320719177;320719177;320719375;320719375;320719375;320719615;320719615;320719615;320720386;320720386;320720386;320720593;320720593;320720593;320721302;320721302;320721302;320723375;320723375;320723375;320723571;320723571;320723571;320723819…	320717868;320717868;320717868;320718248;320718248;320718248;320718511;320718511;320718511;320718916;320718916;320718916;320719097;320719097;320719097;320719226;320719226;320719226;320719499;320719499;320719499;320719717;320719717;320719717;320720478;320720478;320720478;320720661;320720661;320720661;320721418;320721418;320721418;320723449;320723449;320723449;320723617;320723617;320723617;320723927…	-;-;-;-;-;-;-;-;-;-;-;-;-;-;-;-;-;-;-;-;-;-;-;-;-;-;-;-;-;-;-;-;-;-;-;-;-;-;-;-;-;-;-;-;-;-;-;-;-;-;-;-	2243	293	206.831	16.3286
TraesCS1A03G0478300	Chr1A;Chr1A;Chr1A	320956143;320956282;320957065	320956204;320956976;320958169	+;+;+	1862	10	8.50349	0.671321
TraesCS1A03G0478400	Chr1A	321081298	321083114	-	1817	6	5.22845	0.412768
TraesCS1A03G0478800	Chr1A;Chr1A	321368990;321369504	321369412;321369623	-;-	543	2	5.83186	0.460405
TraesCS1A03G0478900	Chr1A	321520552	321522513	-	1962	7	5.64906	0.445973
TraesCS1A03G0479200	Chr1A;Chr1A	321854301;321856187	321856047;321856318	-;-	1879	165	139.038	10.9766
TraesCS1A03G0479500	Chr1A;Chr1A;Chr1A;Chr1A	321964778;321968115;321968646;321968797	321965656;321968540;321968707;321969422	+;+;+;+	1993	52	41.3117	3.26141
TraesCS1A03G0479800	Chr1A;Chr1A;Chr1A;Chr1A;Chr1A;Chr1A;Chr1A;Chr1A;Chr1A;Chr1A;Chr1A;Chr1A;Chr1A;Chr1A;Chr1A;Chr1A;Chr1A;Chr1A;Chr1A;Chr1A;Chr1A;Chr1A;Chr1A;Chr1A;Chr1A;Chr1A;Chr1A;Chr1A;Chr1A;Chr1A;Chr1A;Chr1A;Chr1A;Chr1A;Chr1A;Chr1A;Chr1A;Chr1A;Chr1A;Chr1A;Chr1A;Chr1A;Chr1A;Chr1A;Chr1A;Chr1A;Chr1A;Chr1A;Chr1A;Chr1A;Chr1A;Chr1A;Chr1A;Chr1A;Chr1A;Chr1A;Chr1A;Chr1A;Chr1A;Chr1A;Chr1A;Chr1A;Chr1A;Chr1A;Chr1A;Chr1A;Chr…	322108475;322108475;322108475;322108475;322109437;322109437;322109437;322109437;322111576;322111576;322111576;322111576;322112040;322112040;322112040;322112046;322112368;322112368;322112368;322112368;322113153;322113153;322113153;322113153;322113986;322113986;322113986;322113986;322114871;322114871;322114871;322114871;322115609;322115609;322115609;322115609;322116498;322116498;322116498;322116498…	322109317;322109317;322109317;322109317;322109534;322109534;322109534;322109534;322111665;322111665;322111665;322111665;322112092;322112092;322112092;322112092;322112433;322112433;322112433;322112433;322113206;322113206;322113206;322113206;322114045;322114045;322114045;322114045;322114949;322114949;322114949;322114949;322115676;322115676;322115676;322115676;322116554;322116554;322116554;322116554…	+;+;+;+;+;+;+;+;+;+;+;+;+;+;+;+;+;+;+;+;+;+;+;+;+;+;+;+;+;+;+;+;+;+;+;+;+;+;+;+;+;+;+;+;+;+;+;+;+;+;+;+;+;+;+;+;+;+;+;+;+;+;+;+;+;+;+;+;+;+;+;+;+;+;+;+;+;+;+;+;+;+;+;+;+;+;+;+;+;+;+;+;+;+;+;+;+;+;+;+	3987	116	46.0669	3.63682
TraesCS1A03G0480300	Chr1A;Chr1A;Chr1A;Chr1A;Chr1A;Chr1A;Chr1A;Chr1A;Chr1A;Chr1A	322515740;322516074;322516283;322516421;322517619;322518463;322518762;322518937;322519201;322519477	322515945;322516187;322516352;322516572;322517720;322518663;322518824;322519092;322519275;322519925	+;+;+;+;+;+;+;+;+;+	1588	145	144.575	11.4137
TraesCS1A03G0480800	Chr1A;Chr1A	322734661;322738226	322735881;322739252	+;+	2248	120	84.5205	6.6726
TraesCS1A03G0481100	Chr1A;Chr1A;Chr1A	322851833;322852014;322852266	322851892;322852160;322852745	+;+;+	687	1	2.30473	0.181951
TraesCS1A03G0481500	Chr1A;Chr1A;Chr1A;Chr1A;Chr1A;Chr1A;Chr1A;Chr1A;Chr1A;Chr1A;Chr1A;Chr1A;Chr1A;Chr1A;Chr1A	323017141;323017508;323017673;323018178;323018431;323018679;323019001;323019374;323019526;323019759;323019918;323020216;323020452;323020646;323020782	323017420;323017589;323018071;323018343;323018583;323018776;323019092;323019444;323019661;323019818;323020000;323020292;323020522;323020703;323021219	+;+;+;+;+;+;+;+;+;+;+;+;+;+;+	2264	334	233.586	18.4408
TraesCS1A03G0481600	Chr1A;Chr1A;Chr1A;Chr1A;Chr1A;Chr1A;Chr1A;Chr1A;Chr1A;Chr1A;Chr1A;Chr1A;Chr1A	323024780;323025370;323025913;323026138;323027951;323028877;323029067;323029215;323030054;323030259;323032912;323033740;323033936	323025330;323025775;323026067;323027859;323028095;323028948;323029117;323029274;323030181;323031210;323033096;323033819;323034408	-;-;-;-;-;-;-;-;-;-;-;-;-	4980	506	160.879	12.7008
[truncated: 105,163 more rows]

## Sheet: S2_Unique_introgressions>10
Supplementary Table S2. List of unique introgressions bigger than 10 Mb in the WHEALBI panel.
Accession	Chromosome	Identifier	Length	Coverage ratio
WW-342	WW-342_Chr1A	WW-342_Chr1A_11000000_22000000	11000000	0.199926
WW-340	WW-340_Chr1A	WW-340_Chr1A_11500000_22000000	10500000	0.274155
[truncated: 116 more rows]

## Sheet: S3_Genes_in_5B_Renan_introgr.
Supplementary Table S3. Genes contained in the 5B introgression in Renan.
[truncated: 348 more rows]

[truncated: 4 more sheets: S4_Phenotype, S5_Linkage_Map_Pamukale_X_Frisa, S6_Interhomoeologue_recomb., S7_Primer_sequences]
